# Supplementary material for: Investigation of the global translational response to oxidative stress in the model archaeon Haloferax volcanii reveals untranslated small RNAs with ribosome occupancy
Source: mSphere. 2025 Sep 8;10(9):e00343-25. doi: 10.1128/msphere.00343-25 (PMC12482152; doi:10.1128/msphere.00343-25)
Supplement: Supplemental tables — Tables S1 to S3, S9 to S16, and S18 to S21. [file msphere.00343-25-s0002.xlsx]

## Sheet: Legends
	Included in this excel file are the following supplementary tables:
	Table S1: TPMs calculated from RNA-seq data
	Table S2: TPMs calculated from Ribo-seq data
	Table S3: Differential expression values for RNA-seq and Ribo-seq comparing stress and no stress conditions
	Table S6: Functional categories assigned by PANTHER
	Table S9: TPMs for all sRNAs
	Table S10: REPARATION summary statistics.
	Table S11: Novel genes predicted by REPARATION
	Table S12: List of ORFs encoded by sRNAs as predicted by ORFfinder
	Table S13: Protein detection by MS
	Table S14: IntaRNA output for sRNA_58
	Table S15: IntaRNA output for sRNA_77
	Table S16: IntaRNA output for sRNA_83
	Table S18: Software version and commands for data analysis
	Table S19: Statistical summary for RNA-seq data analyses
	Table S20: Statistical summary for Ribo-seq data analyses
	Table S21: Statistical summary for RNA-seq data analyses for sRNA knockout strains
	For Tables S1, S2 and S11: The 'Location' column refers to the genetic element, where NC_013964.1 is pHV3, NC_013965.1 is pHV2, NC_013966.1 is pHV4, NC_013967.1 is the main chromosome, and NC_013968.1 is pHV1.
	For Tables S1, S2, S19, and S20: H98A-H are independent biological replicates. A, C, E, and G are control samples. B, D, F, and H are oxidative stress samples.
	For Table S3: If baseMean column is zero, log2FoldChange and padj columns are marked as NA. If a sample had an extreme count outlier (determined by Cook's distance) or has low mean normalized count, padj column is marked as NA.
	For Table S10: For each parameter set, as indicated in the top row, genes predicted by REPARATION were grouped by those that had been previously annotated and those that had not (novel). Column headers include:
	1) total predicted, which indicates the total number of genes predicted by REPARATION
	2) % of all annotated, which indicates the percent of all annotated genes predicted by REPARATION
	3) predicted only with SD option, which indicates the number of genes that were predicted only when Shine-Dalgarno options were used
	4) predicted only without SD option, which indicates the number of genes that were predicted only when Shine-Dalgarno options were not used
	For Table S12: Column headers include:
	1) ENA annotation, which indicates if there is a corresponding annotated gene name found in the European Nucleotide Archive database
	2) NCBI annotation, which indicates if there is a corresponding annotated gene name found in the NCBI database
	3) Uniprot ID, which indicates if there is a corresponding annotated gene name found in the Uniprot database
	For Tables S14-S16: Column headers include:
	1) id1, seq1, start1, and end1, which indicate the gene name, sequence, and predicted interaction start and end sites for predicted mRNA targets
	2) seedStart1 and seedEnd1, which indicate the location of the predicted seed region within the putative mRNA target
	3) ED1 and ED2, which indicate the unfolding energy (kcal/mol) to make the predicted interaction site accessible for the mRNA target and sRNA, respectively
	4) id2, seq2, start2, and end2, which indicate the gene name, sequence, and predicted interaction start and end sites for the sRNA
	5) seedStart2 and seedEnd2, which indicate the location of the predicted seed region within the sRNA
	6) E_hybrid, which indicates the hybridization free energy (kcal/mol) of the interacting RNAs
	7) E_norm, which indicates the length normalized hybridization free energy
	8) p-value and fdr, which indicate significance values for each interaction

## Sheet: Table S1
Gene Name	Function	Location	Strand	Start	End	H98A	H98B	H98C	H98D	H98E	H98F	H98G	H98H	control avg	oxi avg
HVO_RS00005	orc1/cdc6 family replication initiation protein	NC_013964.1	+	201	1433	18.5831	17.1593	27.072	20.9894	22.0524	17.1064	30.3091	28.9603	24.5042	21.0539
HVO_RS00010	M20 family metallopeptidase	NC_013964.1	+	1555	2712	14.6404	13.234	17.3704	17.0159	15.071	15.4461	17.0205	13.3159	16.0256	14.753
HVO_RS00015	heme-binding protein	NC_013964.1	-	2760	3179	13.2932	9.5227	15.4378	9.01975	12.3793	11.0523	10.4898	6.56023	12.9	9.03874
HVO_RS00020	serine hydroxymethyltransferase	NC_013964.1	-	3414	4661	11.2414	8.00732	14.0076	5.76212	14.1883	9.09625	9.72288	6.76893	12.29	7.40865
HVO_RS00025	threonine ammonia-lyase	NC_013964.1	+	5024	6265	7.94384	5.19002	10.2863	7.94287	6.92915	5.9367	10.3935	8.42435	8.88818	6.87348
HVO_RS00030	hypothetical protein	NC_013964.1	-	6420	7298	7.77468	4.59031	7.95869	8.85863	7.6948	7.44419	10.8454	5.23645	8.5684	6.53239
HVO_RS00035	helix-turn-helix domain-containing protein	NC_013964.1	+	7541	8191	105.853	71.8862	102.893	94.9389	77.9876	85.3783	102.959	56.2575	97.4232	77.1152
HVO_RS00040	hypothetical protein	NC_013964.1	-	8220	8594	18.0457	17.9357	20.6242	28.3643	12.7694	34.8352	25.1581	8.83486	19.1493	22.4925
HVO_RS00045	Rieske 2Fe-2S domain-containing protein	NC_013964.1	-	8587	9729	22.1276	15.2425	47.2042	20.6709	31.0983	18.8487	49.893	15.7702	37.5807	17.6331
HVO_RS00050	N-methyl-L-tryptophan oxidase	NC_013964.1	+	9927	11069	15.3057	10.3261	25.6112	14.0692	12.8809	16.5635	17.4721	10.8189	17.8175	12.9444
HVO_RS00055	BCCT family transporter	NC_013964.1	+	11360	13114	6.81136	8.75693	6.11946	13.3668	8.17903	11.7959	8.57673	8.01849	7.42164	10.4845
HVO_RS00060	FAD-dependent oxidoreductase	NC_013964.1	+	13523	16036	7.06019	11.0314	7.2375	16.8473	6.83114	19.2533	7.84372	14.7927	7.24314	15.4812
HVO_RS00065	PIN domain-containing protein	NC_013964.1	-	16218	16595	355.055	513.255	340.553	524.676	349.361	828.905	231.503	795.609	319.118	665.611
HVO_RS00070	AbrB/MazE/SpoVT family DNA-binding domain-containing protein	NC_013964.1	-	16592	16822	403.905	509.752	318.6	516.108	352.936	754.662	241.77	695.721	329.303	619.061
HVO_RS00075	hypothetical protein	NC_013964.1	-	16978	17400	75.9711	66.8922	109.253	100.669	85.2855	93.1461	97.5719	88.9825	92.0204	87.4224
HVO_RS00080	ParA family protein	NC_013964.1	-	17397	18260	29.9886	21.2046	49.035	29.3719	29.155	30.0294	42.6506	28.7451	37.7073	27.3378
HVO_RS00085	anion permease	NC_013964.1	+	18522	19892	5.40215	5.59862	5.42285	4.39044	4.08995	4.93542	5.56052	4.37539	5.11887	4.82497
HVO_RS00090	helix-turn-helix domain-containing protein	NC_013964.1	+	20051	20704	41.6949	24.1318	111.698	20.6169	45.6092	24.2625	59.3645	12.25	64.5916	20.3153
HVO_RS00095	ABC transporter substrate-binding protein	NC_013964.1	+	20888	22756	10.8741	6.4907	11.1511	7.47867	12.6366	8.22771	13.2522	6.59922	11.9785	7.19907
HVO_RS00100	ABC transporter permease	NC_013964.1	+	22808	23803	5.34028	2.90837	5.18046	3.30788	8.39813	2.28498	8.23907	5.11656	6.78948	3.40445
HVO_RS00105	ABC transporter permease	NC_013964.1	+	23800	24720	6.28594	4.46467	9.26658	4.1478	5.92142	7.89515	6.35102	5.7418	6.95624	5.56236
HVO_RS00110	ABC transporter ATP-binding protein	NC_013964.1	+	24717	26834	6.77647	5.41626	9.75781	6.34841	6.73923	6.05754	11.5914	4.77377	8.71622	5.64899
HVO_RS00115	alcohol dehydrogenase catalytic domain-containing protein	NC_013964.1	-	27220	28260	19.3974	24.438	26.0038	42.2807	19.6964	22.9052	26.9667	18.3911	23.0161	27.0037
HVO_RS00120	SDR family NAD(P)-dependent oxidoreductase	NC_013964.1	+	28359	29132	79.1224	53.2202	73.0407	83.9577	59.7729	68.2732	112.315	57.7978	81.0626	65.8122
HVO_RS00125	fumarylacetoacetate hydrolase family protein	NC_013964.1	+	29918	30787	11.3743	34.841	14.62	42.3045	13.5247	46.1513	12.241	12.5517	12.94	33.9621
HVO_RS00130	D-xylose 1-dehydrogenase	NC_013964.1	+	30784	31956	1.89241	3.36915	3.86316	3.19651	1.74686	4.0112	2.4551	1.84728	2.48938	3.10603
HVO_RS00135	D-xylose 1-dehydrogenase	NC_013964.1	+	32017	32994	11.4586	9.63507	15.5852	13.0641	10.5699	9.57906	21.2634	8.92787	14.7193	10.3015
HVO_RS00140	pentonolactonase XacC	NC_013964.1	-	33019	33894	8.39825	11.9091	9.60929	16.7446	8.28076	14.8848	11.0648	8.98846	9.33829	13.1317
HVO_RS00145	SDR family oxidoreductase	NC_013964.1	-	34036	34797	13.2676	6.57657	19.1859	17.639	10.7894	13.07	22.2961	11.2712	16.3847	12.1392
HVO_RS00150	L-arabinose 1-dehydrogenase	NC_013964.1	+	34897	35661	7.96077	8.38777	5.98149	11.4222	11.8698	10.4873	11.643	7.70225	9.36375	9.49988
HVO_RS00155	ABC transporter substrate-binding protein	NC_013964.1	+	35981	37297	3.02561	2.96396	3.64589	2.0677	4.41467	2.38121	3.04714	1.83387	3.53333	2.31168
HVO_RS00160	xylose/arabinose ABC transporter permease XacH	NC_013964.1	+	37352	38305	0.465998	0.812559	0.808452	0.923334	1.0874	0.815972	0.697912	0.009978	0.76494	0.640461
HVO_RS00165	xylose/arabinose ABC transporter permease XacI	NC_013964.1	+	38308	39237	0.220647	0.657601	0.539631	1.15093	0.830036	0.360848	0.554853	0.116312	0.536292	0.571422
HVO_RS00170	xylose/arabinose ABC transporter ATP-binding protein XacJ	NC_013964.1	+	39241	40392	1.59856	1.87685	0.935759	4.65279	2.06822	2.53928	2.20547	0.960757	1.702	2.50742
HVO_RS00175	xylose/arabinose ABC transporter ATP-binding protein XacK	NC_013964.1	+	40395	41546	0.768538	0.777868	0.709598	1.31102	0.858878	2.27009	1.00429	1.01109	0.835326	1.34252
HVO_RS00180	xylonate dehydratase	NC_013964.1	-	41808	43046	9.36527	7.69365	8.9797	10.3472	8.75144	6.0205	10.9255	5.19284	9.50547	7.31356
HVO_RS00185	2%2C5-dioxovalerate dehydrogenase	NC_013964.1	+	43203	44651	35.8788	68.6182	31.2704	105.28	22.3388	82.617	31.3182	37.1268	30.2016	73.4105
HVO_RS00190	HTH-type transcriptional regulator XacR	NC_013964.1	-	44953	45708	187.278	123.258	168.283	98.1309	82.2529	142.374	152.173	124.242	147.497	122.001
HVO_RS00195	IucA/IucC family siderophore biosynthesis protein	NC_013964.1	-	46367	48205	57.8729	4.54632	146.623	3.28801	69.7041	7.1856	85.9622	12.3926	90.0405	6.85314
HVO_RS00200	lysine N(6)-hydroxylase/L-ornithine N(5)-oxygenase family protein	NC_013964.1	-	48214	49587	92.2596	3.55954	162.233	4.54285	96.4775	11.1667	111.819	10.7319	115.697	7.50026
HVO_RS00205	GNAT family N-acetyltransferase	NC_013964.1	-	49584	50225	79.9001	6.97149	160.946	5.52813	89.2181	10.5934	100.717	16.6615	107.695	9.93863
HVO_RS00210	IucA/IucC family protein	NC_013964.1	-	50222	52003	64.1915	3.86975	108.328	3.48822	60.7706	7.33499	73.3232	12.9226	76.6532	6.90388
HVO_RS00215	aspartate aminotransferase family protein	NC_013964.1	-	52000	53565	170.047	8.51245	226.358	9.5976	144.615	20.1252	234.139	30.387	193.79	17.1556
HVO_RS00220	diaminobutyrate--2-oxoglutarate transaminase	NC_013964.1	-	53562	54941	150.071	9.14411	187.333	10.7014	110.197	26.9322	240.046	23.3327	171.912	17.5276
HVO_RS00225	ABC transporter substrate-binding protein	NC_013964.1	-	55399	56601	826.682	212.199	1354.33	181.835	843.703	219.254	1215.42	205.382	1060.04	204.668
HVO_RS00230	cobalt-precorrin-7 (C(5))-methyltransferase	NC_013964.1	-	56690	57502	161.91	97.6026	270.087	110.595	217.566	99.8674	240.32	75.7896	222.471	95.9636
HVO_RS00235	precorrin-8X methylmutase	NC_013964.1	-	57495	58175	242.044	153.229	359.484	130.397	334.399	127.158	247.884	126.035	295.953	134.205
HVO_RS00240	cobaltochelatase subunit CobN	NC_013964.1	-	58168	62022	179.611	128.551	292.917	110.871	252.518	102.613	186.257	81.8541	227.826	105.972
HVO_RS00245	VWA domain-containing protein	NC_013964.1	+	62067	64187	312.68	198.226	470.023	242.104	350.846	203.752	446.578	206.858	395.032	212.735
HVO_RS00250	PQQ-binding-like beta-propeller repeat protein	NC_013964.1	-	64223	65461	289.736	243.863	472.369	238.287	397.504	197.409	408.491	170.736	392.025	212.574
HVO_RS00255	DUF3209 family protein	NC_013964.1	-	65466	65849	250.299	228.739	443.43	157.344	365.437	136.053	285.258	113.765	336.106	158.975
HVO_RS00260	CbiX/SirB N-terminal domain-containing protein	NC_013964.1	-	65852	67072	414.507	357.733	554.842	272.876	589.657	232.143	425.578	221.012	496.146	270.941
HVO_RS00265	hypothetical protein	NC_013964.1	-	67069	67746	205.636	196.404	369.347	140.789	285.746	131.308	242.633	123.108	275.841	147.902
HVO_RS00270	ferredoxin	NC_013964.1	-	67743	67997	277.419	281.428	468.318	206.654	375.536	203.173	340.158	139.625	365.358	207.72
HVO_RS00275	precorrin-3B C(17)-methyltransferase	NC_013964.1	-	67999	69033	432.696	428.838	1048.97	315.518	600.222	294.897	543.2	247.263	656.273	321.629
HVO_RS00280	SAM-dependent methyltransferase	NC_013964.1	-	69037	69921	1059.73	991.346	1903.39	801.492	1439.49	774.772	1265.89	609.551	1417.12	794.29
HVO_RS00285	cobalt-precorrin 5A hydrolase	NC_013964.1	-	69918	70898	604.523	572.644	970.867	476.636	767.404	440.77	762.727	367.81	776.38	464.465
HVO_RS00290	precorrin-4 C(11)-methyltransferase	NC_013964.1	-	70891	71730	1531.85	1370.04	2011	1298.52	2021.07	1125.39	1883.4	875.053	1861.83	1167.25
HVO_RS00295	cobalt-factor II C(20)-methyltransferase	NC_013964.1	-	71727	72434	523.966	458.502	791.496	432.723	606.004	375.749	735.274	282.873	664.185	387.462
HVO_RS00300	precorrin-6Y C5%2C15-methyltransferase (decarboxylating) subunit CbiT	NC_013964.1	-	72431	72985	848.325	630.657	977.508	672.596	952.006	570.249	1224.9	379.524	1000.69	563.256
HVO_RS00305	CbtB domain-containing protein	NC_013964.1	+	73155	73340	1382.83	808.678	1485.52	921.044	1431.38	604.871	1685.93	456.146	1496.41	697.685
HVO_RS00310	CbtA family protein	NC_013964.1	+	73343	74179	1108.62	727.138	1528.65	929.83	1236.59	638.289	1688.31	455.517	1390.54	687.693
HVO_RS00315	(2Fe-2S) ferredoxin domain-containing protein	NC_013964.1	+	74179	74520	1734.2	1109.63	1223.28	1493.77	1930.08	978.937	1847.76	827.487	1683.83	1102.46
HVO_RS00320	Lrp/AsnC family transcriptional regulator	NC_013964.1	+	74645	75139	815.449	761.078	1368.83	1208.24	988.235	712.252	1443.85	485.941	1154.09	791.879
HVO_RS00325	APC family permease	NC_013964.1	-	75207	76619	67.8212	50.4691	57.9405	66.085	49.6262	42.3296	68.9013	42.6358	61.0723	50.3799
HVO_RS00330	NAD-dependent succinate-semialdehyde dehydrogenase	NC_013964.1	-	76896	78275	113.447	8.02877	72.8389	17.2014	36.6024	10.309	84.6133	25.2666	76.8754	15.2014
HVO_RS00335	aspartate aminotransferase family protein	NC_013964.1	+	78534	79844	121.908	10.5224	102.861	21.2959	39.1771	22.4666	108.367	47.4547	93.0782	25.4349
HVO_RS00340	zinc-dependent alcohol dehydrogenase family protein	NC_013964.1	-	80012	81061	245.471	103.708	232.622	185.893	158.414	177.532	260.545	175.197	224.263	160.582
HVO_RS00345	helix-turn-helix domain-containing protein	NC_013964.1	-	81215	81886	129.517	133.096	137.705	129.512	129.725	158.647	84.6303	130.113	120.394	137.842
HVO_RS00350	Lrp/AsnC family transcriptional regulator	NC_013964.1	-	81961	82491	83.6062	66.7734	63.3353	79.5307	85.3479	72.7892	63.9848	60.1317	74.0685	69.8063
HVO_RS00355	DUF917 domain-containing protein	NC_013964.1	-	82704	83819	37.7026	34.163	58.418	39.654	60.2363	20.7121	56.7465	28.8011	53.2758	30.8325
HVO_RS00360	DUF917 domain-containing protein	NC_013964.1	-	83816	84904	45.0971	47.4836	68.1435	46.2799	72.3157	25.4799	52.1788	39.0317	59.4338	39.5688
HVO_RS00365	hydantoinase/oxoprolinase family protein	NC_013964.1	-	84904	86448	40.6394	52.6821	77.6402	45.6613	75.5984	31.6558	52.7418	36.5612	61.6549	41.6401
HVO_RS00370	DUF917 domain-containing protein	NC_013964.1	-	86441	87532	107.551	142.59	233.964	146.428	204.851	100.105	154.052	92.6162	175.105	120.435
HVO_RS00375	ABC transporter ATP-binding protein	NC_013964.1	-	87529	88599	109.271	147.509	214.862	145.865	212.244	103.863	154.139	97.0905	172.629	123.582
HVO_RS00380	ABC transporter ATP-binding protein	NC_013964.1	-	88592	89704	31.7957	42.0639	51.2816	33.7722	60.0894	20.8013	46.9073	23.1641	47.5185	29.9504
HVO_RS00385	ABC transporter permease	NC_013964.1	-	89701	90600	26.7789	31.9265	49.0889	23.1088	44.4445	14.705	37.7153	22.1695	39.5069	22.9775
HVO_RS00390	ABC transporter permease	NC_013964.1	-	90597	91628	40.2745	37.8728	61.8361	24.7374	55.2153	18.2941	43.0214	25.824	50.0868	26.6821
HVO_RS00395	ABC transporter substrate-binding protein	NC_013964.1	-	91625	93370	157.798	113.345	212.885	106.185	168.382	77.4351	186.659	83.8886	181.431	95.2134
HVO_RS00400	SMP-30/gluconolactonase/LRE family protein	NC_013964.1	+	94093	94962	67.0604	87.0016	74.4863	160.27	65.5952	133.329	89.9449	77.2416	74.2717	114.461
HVO_RS00405	heme-binding protein	NC_013964.1	-	95047	95463	705.365	858.989	405.424	1517	734.641	916.427	739.371	642.815	646.2	983.807
HVO_RS00410	glycosyl hydrolase family 28 protein	NC_013964.1	-	95639	97228	20.3279	39.8502	36.1581	46.7289	29.6845	41.3875	22.7855	35.6952	27.239	40.9154
HVO_RS00415	sulfatase-like hydrolase/transferase	NC_013964.1	+	97312	98739	16.9673	11.9846	18.8693	13.8713	17.3783	16.2503	14.8912	14.2184	17.0265	14.0812
HVO_RS00420	enolase C-terminal domain-like protein	NC_013964.1	+	98848	99978	44.1868	73.473	63.9099	103.59	49.5739	99.3306	61.0284	71.6556	54.6748	87.0123
HVO_RS00425	hypothetical protein	NC_013964.1	-	100122	100340	32.9209	45.6281	40.3929	70.4009	27.7723	62.5336	45.0103	42.5527	36.5241	55.2788
HVO_RS00430	ABC transporter ATP-binding protein	NC_013964.1	-	100521	101582	9.8607	19.6391	16.2601	25.4111	17.2174	17.7023	13.3764	12.586	14.1787	18.8346
HVO_RS00435	ABC transporter ATP-binding protein	NC_013964.1	-	101579	102649	10.5996	21.3868	14.1297	26.1382	14.6075	27.2988	11.3838	12.2992	12.6802	21.7808
HVO_RS00440	ABC transporter permease	NC_013964.1	-	102695	103717	4.82074	5.75745	5.99634	5.62433	5.94915	2.45306	3.02131	3.92329	4.94689	4.43953
HVO_RS00445	ABC transporter permease	NC_013964.1	-	103720	104724	7.85558	9.56112	7.89158	10.6425	7.86411	9.48234	7.34408	5.19387	7.73884	8.71994
HVO_RS00450	ABC transporter substrate-binding protein	NC_013964.1	-	104798	106597	34.009	35.2303	63.5704	37.1985	58.0991	31.1298	41.6345	31.1139	49.3282	33.6681
HVO_RS00455	hypothetical protein	NC_013964.1	-	106769	106990	31.9228	44.1449	34.2838	88.1226	29.152	103.202	46.8362	34.5597	35.5487	67.5072
HVO_RS00460	universal stress protein	NC_013964.1	+	107105	107566	204.379	164.699	174.588	291.429	163.666	216.167	228.734	173.105	192.841	211.35
HVO_RS00465	NAD(P)-dependent oxidoreductase	NC_013964.1	-	107648	108487	18.69	29.7043	31.2217	35.7818	26.4829	38.724	15.1735	25.9793	22.892	32.5473
HVO_RS00470	dihydrodipicolinate synthase family protein	NC_013964.1	+	108695	109633	7.19872	5.71295	10.2972	6.74588	6.58394	6.20172	11.339	2.87162	8.8547	5.38304
HVO_RS00475	SGNH/GDSL hydrolase family protein	NC_013964.1	+	110277	111311	1.39293	1.26222	2.15199	2.47513	1.22278	1.03634	2.33706	1.16635	1.77619	1.48501
HVO_RS00480	AEC family transporter	NC_013964.1	+	111410	112318	0.755981	4.42012	1.29975	4.14757	1.53216	2.73091	1.3022	3.99454	1.22252	3.82328
HVO_RS00485	aldehyde dehydrogenase family protein	NC_013964.1	+	112459	113910	14.6167	18.4801	15.2057	24.5193	19.6932	16.0929	15.9871	13.4142	16.3757	18.1266
HVO_RS00490	IclR family transcriptional regulator	NC_013964.1	-	113930	114703	32.093	47.3772	58.0795	33.4501	28.3478	48.9399	28.7203	37.7493	36.8101	41.8791
HVO_RS00495	glycoside hydrolase family 88 protein	NC_013964.1	+	114891	115958	14.9749	15.7262	30.2769	23.344	16.4336	16.4792	33.3785	12.4885	23.766	17.0095
HVO_RS00500	Gfo/Idh/MocA family oxidoreductase	NC_013964.1	+	116059	117156	2.90853	3.68004	3.70599	6.02496	1.73049	3.74259	3.17858	3.79796	2.8809	4.31139
HVO_RS00505	L-rhamnose mutarotase	NC_013964.1	-	117697	117999	54.7266	64.138	63.3026	92.7384	52.2908	73.9098	69.3281	36.4735	59.912	66.8149
HVO_RS00510	L-rhamnono-1%2C4-lactonase	NC_013964.1	+	118079	118948	3.27092	4.21438	4.63771	4.39781	4.98806	2.04951	5.26775	3.22967	4.54111	3.47285
HVO_RS00515	ABC transporter substrate-binding protein	NC_013964.1	+	119163	120539	7.1105	6.31	11.197	2.96947	8.67967	2.53119	4.00665	2.73182	7.74845	3.63562
HVO_RS00520	sugar ABC transporter permease	NC_013964.1	+	120598	121524	1.62566	1.52971	1.42719	0.638492	1.78553	0.557343	0.976526	1.36572	1.45373	1.02282
HVO_RS00525	carbohydrate ABC transporter permease	NC_013964.1	+	121524	122489	0.455269	1.23479	1.46063	0.876079	0.905472	0.690952	1.2086	0.475677	1.00749	0.819375
HVO_RS00530	ATP-binding cassette domain-containing protein	NC_013964.1	+	122585	123766	24.1322	21.104	27.3362	28.4609	24.2583	13.7155	36.4334	19.9318	28.04	20.8031
HVO_RS00535	2-keto-3-deoxy-L-rhamnonate dehydrogenase	NC_013964.1	+	123935	124969	11.6007	25.1258	21.9427	30.5617	14.7515	20.5836	20.0763	20.6156	17.0928	24.2217
HVO_RS00540	L-rhamnonate dehydratase	NC_013964.1	+	125057	126262	207.985	206.924	219.291	199.561	224.89	188.442	182.753	169.253	208.73	191.045
HVO_RS00545	TIGR03560 family F420-dependent LLM class oxidoreductase	NC_013964.1	+	126265	127293	80.1848	75.1981	114.249	51.2845	97.6421	41.7457	60.3322	64.8345	88.1021	58.2657
HVO_RS00550	IclR family transcriptional regulator	NC_013964.1	+	127509	128267	117.936	86.5141	142.078	89.6844	67.2561	94.0664	151.987	75.049	119.814	86.3285
HVO_RS00555	2%2C4-diketo-3-deoxy-L-rhamnonate hydrolase	NC_013964.1	+	128367	129218	38.1119	52.8413	44.5792	50.2628	43.0153	27.4384	53.2006	31.3855	44.7267	40.482
HVO_RS00560	L-rhamnose 1-dehydrogenase	NC_013964.1	+	129270	130067	51.6188	49.747	52.2231	54.5432	36.565	41.5127	62.3816	32.6016	50.6971	44.6011
HVO_RS00565	hypothetical protein	NC_013964.1	+	130859	131485	351.957	446.603	373.614	656.433	323.473	433.359	384.192	417.846	358.309	488.56
HVO_RS00570	AAA family ATPase	NC_013964.1	+	131561	133510	441.165	648.832	757.122	661.091	503.824	571.777	461.672	528.902	540.946	602.65
HVO_RS00575	IclR family transcriptional regulator	NC_013964.1	-	133644	134408	8.45818	18.9274	13.9547	24.1246	8.78103	16.3727	16.4803	14.0188	11.9185	18.3609
HVO_RS00580	peptidase dimerization domain-containing protein	NC_013964.1	+	134773	135720	1.14375	2.62692	0.991329	3.57033	0.708144	5.2164	0.780525	2.02921	0.905938	3.36071
HVO_RS00585	creatininase family protein	NC_013964.1	-	135821	136525	0.684736	1.22477	0.147822	1.52177	0.795548	1.41598	0.293692	0.324049	0.480449	1.12164
HVO_RS00590	ABC transporter substrate-binding protein	NC_013964.1	+	136615	138201	0.387588	0.423459	0.290149	0.613812	0.453228	0.491178	0.396237	0.449855	0.3818	0.494576
HVO_RS00595	ABC transporter permease	NC_013964.1	+	138301	139269	0.852509	1.14684	0.232259	1.17826	1.00871	1.21707	0.999622	0.586729	0.773275	1.03223
HVO_RS00600	ABC transporter permease	NC_013964.1	+	139262	140242	0.397102	0.853994	0.491988	1.91955	0.648099	1.5145	0.393985	0.70393	0.482793	1.24799
HVO_RS00605	ABC transporter ATP-binding protein	NC_013964.1	+	140423	141673	0.280477	1.35156	0.30368	1.43449	0.212871	2.66643	0.491081	1.23128	0.322027	1.67094
HVO_RS00610	hypothetical protein	NC_013964.1	-	141701	142243	1.22252	3.87651	2.89247	7.28254	3.29816	6.59978	5.43881	6.31567	3.21299	6.01863
HVO_RS00615	LLM class flavin-dependent oxidoreductase	NC_013964.1	-	142343	143296	13.3662	15.2106	17.9556	24.9683	13.003	20.1678	20.6874	21.2394	16.2531	20.3965
HVO_RS00620	SDR family oxidoreductase	NC_013964.1	+	143445	143975	11.5815	65.9804	12.0861	75.1751	12.3975	87.265	13.0895	58.3733	12.2886	71.6985
HVO_RS00630	DNA-binding protein	NC_013964.1	+	144548	144955	1667.41	750.292	795.245	1013.1	1479.54	635.941	1402.51	617.814	1336.18	754.288
HVO_RS00635	DUF6293 family protein	NC_013964.1	+	145516	146379	69.8479	39.5484	107.64	50.6208	77.4573	40.9634	113.329	55.1796	92.0686	46.578
HVO_RS00640	PQQ-like beta-propeller repeat protein	NC_013964.1	+	146478	147707	114.284	91.6915	125.866	152.733	122.624	122.356	171.22	74.2793	133.498	110.265
HVO_RS00645	hypothetical protein	NC_013964.1	-	147763	149388	43.492	46.5183	57.1016	71.5303	49.5498	58.1238	54.845	45.5347	51.2471	55.4268
HVO_RS00650	ABC transporter ATP-binding protein	NC_013964.1	-	149385	150161	87.0491	65.9925	114.78	87.2992	80.96	75.9554	110.854	59.5014	98.4107	72.1871
HVO_RS00655	hypothetical protein	NC_013964.1	-	150248	151114	25.5473	32.5268	45.8871	30.7917	27.9105	30.8105	39.2277	25.7192	34.6431	29.962
HVO_RS00660	alpha/beta hydrolase	NC_013964.1	-	151269	152087	4.52618	3.82727	6.03833	5.20366	3.62846	2.312	6.43141	3.64739	5.1561	3.74758
HVO_RS00665	helix-turn-helix domain-containing protein	NC_013964.1	+	152220	152906	20.4749	10.9245	27.4585	13.3942	18.1214	9.13124	30.6075	10.8113	24.1656	11.0653
HVO_RS00670	PQQ-binding-like beta-propeller repeat protein	NC_013964.1	-	152981	154204	83.1457	17.7758	90.8003	28.7914	60.6477	20.7693	103.486	29.9086	84.5199	24.3113
HVO_RS00675	PQQ-like beta-propeller repeat protein	NC_013964.1	-	154201	155490	84.5919	17.7472	83.5571	26.1038	56.7562	19.2133	94.5238	22.7602	79.8572	21.4561
HVO_RS00680	PQQ-like beta-propeller repeat protein	NC_013964.1	+	155618	156538	48.2754	20.0683	45.9938	26.9202	55.2586	17.7903	72.3374	15.3331	55.4663	20.028
HVO_RS00685	PQQ-binding-like beta-propeller repeat protein	NC_013964.1	+	156528	157784	41.9741	24.404	83.5884	41.166	57.0497	23.2577	96.4263	20.8705	69.7596	27.4245
HVO_RS00690	HEAT repeat domain-containing protein	NC_013964.1	+	157878	158912	51.8768	34.8002	64.6519	56.9697	60.4424	37.1326	84.6372	35.4955	65.4021	41.0995
HVO_RS00695	PAS domain S-box protein	NC_013964.1	-	159005	160810	142.956	94.0804	132.285	148.969	125.534	106.084	152.096	114.33	138.218	115.866
HVO_RS00700	ABC transporter substrate-binding protein	NC_013964.1	+	161105	162310	83.3853	43.3296	379.052	36.6898	145.754	40.2138	161.925	35.6217	192.529	38.9637
HVO_RS00705	creatininase family protein	NC_013964.1	-	162589	163284	30.3058	15.5297	39.9986	21.2433	22.6759	18.6206	38.9866	13.4553	32.9917	17.2123
HVO_RS00710	aminotransferase class V-fold PLP-dependent enzyme	NC_013964.1	-	163495	164628	12.8127	11.041	33.61	15.5762	13.9398	10.8821	23.2795	18.915	20.9105	14.1036
HVO_RS00715	helix-turn-helix domain-containing protein	NC_013964.1	+	164743	165570	21.5862	18.7737	18.7442	26.2957	22.3692	19.961	28.4906	14.0715	22.7976	19.7755
HVO_RS00720	oleate hydratase	NC_013964.1	+	165739	167340	35.6257	33.473	42.002	43.7578	39.6594	41.7659	28.9188	38.7261	36.5515	39.4307
HVO_RS00725	ABC transporter substrate-binding protein	NC_013964.1	-	167680	168720	11.8863	4.96279	49.3312	3.45371	18.5962	6.31225	9.18255	4.06244	22.2491	4.6978
HVO_RS00730	nickel-responsive transcriptional regulator NikR	NC_013964.1	+	169317	169745	58.8657	72.4293	76.1621	93.3359	81.5908	95.0962	85.4009	75.0965	75.5048	83.9895
HVO_RS00735	ISH3 family transposase	NC_013964.1	-	170084	171253	3.06271	2.58778	2.50887	2.78363	3.06357	2.21111	3.08085	2.86677	2.929	2.61233
HVO_RS00740	transposase	NC_013964.1	-	171300	171791	37.8554	39.9111	43.0082	71.46	47.4294	58.3985	42.0299	29.1882	42.5807	49.7395
HVO_RS00745	Mur ligase family protein	NC_013964.1	-	171961	173601	50.7085	81.8881	125.167	77.6571	89.7029	77.5342	38.6576	56.5224	76.0591	73.4005
HVO_RS00750	poly-gamma-glutamate biosynthesis protein PgsC/CapC	NC_013964.1	-	173598	174764	20.0471	23.4161	50.1304	27.2579	28.1647	21.0441	21.6093	14.3173	29.9879	21.5089
HVO_RS00755	response regulator	NC_013964.1	-	174818	175231	135.215	165.038	216.163	170.35	195.665	188.967	59.239	129.501	151.571	163.464
HVO_RS00760	PAS domain-containing protein	NC_013964.1	+	175343	179248	80.7915	109.199	159.132	121.59	110.764	155.181	55.7256	130.521	101.604	129.123
HVO_RS00765	ISNCY-like element ISHvo14 family transposase	NC_013964.1	-	179511	181244	9.01456	9.53584	9.71373	13.952	11.7022	9.53339	11.7868	8.77984	10.5543	10.4503
HVO_RS00770	hypothetical protein	NC_013964.1	+	181542	182090	53.8764	143.493	77.0339	95.4589	153.267	130.443	33.9084	134.384	79.5215	125.945
HVO_RS00775	IS4 family transposase	NC_013964.1	-	182603	183952	3.99445	5.27491	8.70372	10.2092	4.28106	8.53877	4.42003	5.21842	5.34982	7.31032
HVO_RS00780	helix-turn-helix domain-containing protein	NC_013964.1	-	185436	186071	94.5454	45.3452	62.6554	57.9898	71.7764	46.5989	95.5114	41.0242	81.1222	47.7395
HVO_RS00785	hypothetical protein	NC_013964.1	+	186336	186911	5.28885	4.80102	6.93558	6.4124	9.01915	10.4659	10.1609	2.21598	7.85113	5.97383
HVO_RS00790	Rieske 2Fe-2S domain-containing protein	NC_013964.1	+	186911	187564	1.9736	1.60176	3.33956	2.21806	3.57306	3.45146	4.30934	1.53224	3.29889	2.20088
HVO_RS00795	cytochrome bc complex cytochrome b subunit	NC_013964.1	+	187564	189012	2.28856	1.221	1.54275	1.59632	2.2964	2.18004	2.52798	2.17922	2.16392	1.79414
HVO_RS00800	hypothetical protein	NC_013964.1	+	189005	189217	0.297153	0.977628	1.83563	1.14187	1.11758	0.847596	0.354429	0.548466	0.901199	0.878891
HVO_RS00805	molybdopterin-dependent oxidoreductase	NC_013964.1	+	189214	192165	3.48295	2.62608	3.71133	3.17324	3.09414	3.06005	3.34974	2.51341	3.40954	2.8432
HVO_RS00810	respiratory nitrate reductase subunit beta	NC_013964.1	+	192162	193232	2.57145	2.69371	2.35191	2.84751	3.46188	3.50724	3.16849	2.2454	2.88843	2.82346
HVO_RS00815	ethylbenzene dehydrogenase-related protein	NC_013964.1	+	193290	194105	3.94199	2.25339	5.25077	3.76418	3.33801	3.49506	5.37744	2.05204	4.47705	2.89117
HVO_RS00820	molecular chaperone TorD family protein	NC_013964.1	+	194116	194862	2.4787	1.39277	3.55506	1.65194	2.48114	1.16079	3.70622	1.90448	3.05528	1.5275
HVO_RS00825	hypothetical protein	NC_013964.1	+	194859	195758	4.74562	4.2954	4.72005	3.88205	4.0949	4.54649	8.95374	2.90279	5.62858	3.90668
HVO_RS00830	HEAT repeat domain-containing protein	NC_013964.1	+	195755	196585	3.87296	3.94564	5.17511	4.90108	4.72807	3.25306	7.23429	3.95399	5.25261	4.01344
HVO_RS00835	P-loop NTPase	NC_013964.1	+	196588	197886	4.36512	1.88959	4.4671	3.30553	3.38687	2.20369	5.84288	4.19222	4.51549	2.89776
HVO_RS00840	hypothetical protein	NC_013964.1	+	198163	198486	8.7962	10.1324	12.931	11.9026	8.36191	17.6408	16.5964	6.56229	11.6714	11.5595
HVO_RS00845	inorganic phosphate transporter	NC_013964.1	-	198487	199328	5.19422	6.14489	5.09434	7.45864	5.098	5.64291	8.77086	5.38536	6.03935	6.15795
HVO_RS00850	hypothetical protein	NC_013964.1	-	200301	202289	5.71959	5.68645	7.45726	8.95997	6.86227	9.34886	9.45211	5.30265	7.37281	7.32448
HVO_RS00855	hypothetical protein	NC_013964.1	-	202650	203291	24.9185	44.159	32.0046	93.0798	34.8326	58.7708	47.326	40.3335	34.7704	59.0858
HVO_RS00860	HAMP domain-containing sensor histidine kinase	NC_013964.1	-	203412	204668	0.962499	1.15224	1.44	2.54744	1.04225	1.50765	1.58402	1.75481	1.25719	1.74054
HVO_RS00865	energy-coupling factor transporter transmembrane component T	NC_013964.1	-	204905	205864	0.242269	0.281099	0.122415	0.931811	0.160552	0.444154	0.232189	0.371383	0.189356	0.507112
HVO_RS00870	ABC transporter ATP-binding protein	NC_013964.1	-	205861	207702	0.411654	0.380358	0.138433	0.520197	0.424187	0.075527	0.16181	0.089731	0.284021	0.266453
HVO_RS00875	hypothetical protein	NC_013964.1	-	207722	208528	0.797378	1.00773	0.847185	2.64807	0.526817	1.52718	0.595921	0.719523	0.691825	1.47563
HVO_RS00880	sugar phosphate isomerase/epimerase	NC_013964.1	-	208868	209665	0.257774	0.219553	0	1.22475	0.564949	0.369966	0.729919	1.52793	0.388161	0.83555
HVO_RS00885	2-phosphosulfolactate phosphatase	NC_013964.1	-	209658	210395	0.921278	0.932858	0.158739	1.13798	1.01523	0.89938	0.532717	0.33301	0.656992	0.825806
HVO_RS00890	DoxX family membrane protein	NC_013964.1	+	211074	211517	15.8234	6.88355	6.49469	11.8447	13.388	8.95395	21.9331	9.20319	14.4098	9.22135
HVO_RS00895	deoxyhypusine synthase	NC_013964.1	+	211615	212589	205.424	135.15	325.28	180.967	227.14	123.726	324.545	107.819	270.597	136.916
HVO_RS00900	amino acid racemase	NC_013964.1	+	212651	213388	38.2124	22.0907	55.213	26.3625	33.6814	19.2273	57.8008	20.1049	46.2269	21.9464
HVO_RS00905	ABC transporter substrate-binding protein	NC_013964.1	+	213673	215244	198.852	91.2644	277.45	228.957	216.748	118.533	338.663	148.87	257.928	146.906
HVO_RS00910	ABC transporter permease	NC_013964.1	+	215327	216271	88.5365	43.2716	126.175	101.144	108.478	57.4086	147.778	70.083	117.742	67.9767
HVO_RS00915	ABC transporter permease	NC_013964.1	+	216268	217164	108.123	71.5941	173.378	120.01	146.316	86.8036	165.765	101.696	148.395	95.0261
HVO_RS00920	extracellular solute-binding protein	NC_013964.1	+	217583	218686	2.96279	2.93531	4.19867	7.12777	4.55091	4.91506	3.62732	2.40638	3.83492	4.34613
HVO_RS00925	ABC transporter permease subunit	NC_013964.1	+	218689	219627	2.76736	1.64079	3.88368	3.86542	2.60895	1.67328	2.69704	1.87909	2.98926	2.26465
HVO_RS00930	ABC transporter permease subunit	NC_013964.1	+	219624	220517	2.01409	1.88176	2.87046	2.67078	1.95631	2.14952	3.07393	2.8913	2.4787	2.39834
HVO_RS00935	ABC transporter ATP-binding protein	NC_013964.1	+	220517	221257	8.74806	6.43788	10.8293	14.2837	8.76788	8.58834	17.1661	6.13341	11.3778	8.86084
HVO_RS00940	DUF6498-containing protein	NC_013964.1	+	221606	223030	20.4972	33.8644	40.5694	44.7913	39.5963	39.7277	36.9706	19.7253	34.4084	34.5272
HVO_RS00945	hypothetical protein	NC_013964.1	-	223140	223451	172.889	179.665	207.921	275.664	206.582	183.584	176.817	104.148	191.052	185.765
HVO_RS00950	helix-turn-helix domain-containing protein	NC_013964.1	-	223453	223824	191.28	366.85	235.517	480.718	331.537	275.386	205.245	196.594	240.895	329.887
HVO_RS00955	outer membrane lipoprotein carrier protein LolA	NC_013964.1	-	224177	225361	145.601	97.1667	155.856	157.173	167.088	108.951	226.375	83.5585	173.73	111.712
HVO_RS00965	HAMP domain-containing sensor histidine kinase	NC_013964.1	+	225692	226651	54.3552	27.9518	81.9763	38.9744	55.187	31.2296	69.4316	30.8933	65.2375	32.2623
HVO_RS00970	iron ABC transporter permease	NC_013964.1	-	226697	227809	87.5204	41.0932	146.78	31.7182	104.583	45.3611	137.282	48.6839	119.041	41.7141
HVO_RS00975	ABC transporter substrate-binding protein	NC_013964.1	-	227816	229012	237.925	99.1245	359.543	57.1358	273.544	112.224	381.131	101.405	313.036	92.4724
HVO_RS00980	nucleoside deaminase	NC_013964.1	+	230169	230630	45.9425	18.948	33.3136	9.04543	40.4137	8.9407	16.6526	10.9593	34.0806	11.9734
HVO_RS00985	malate synthase AceB	NC_013964.1	+	231494	232804	24.4716	31.254	32.8423	32.2538	29.3319	35.3247	39.7981	21.96	31.611	30.1981
HVO_RS00990	IclR family transcriptional regulator	NC_013964.1	-	232885	233649	20.496	19.0903	18.5855	12.4667	17.9784	26.5233	8.86665	15.4984	16.4817	18.3947
HVO_RS00995	GAF domain-containing protein	NC_013964.1	-	233832	234746	23.6523	41.9203	29.3298	24.5162	25.0192	51.9469	11.8433	31.8754	22.4612	37.5647
HVO_RS01000	FAD-binding and (Fe-S)-binding domain-containing protein	NC_013964.1	+	234867	237893	4.23877	10.985	6.86602	11.4499	5.81728	11.0454	8.14745	7.13355	6.26738	10.1535
HVO_RS01005	YqaA family protein	NC_013964.1	+	238093	238698	7.77243	15.8528	8.54613	23.5427	9.21628	18.2203	11.0319	11.3225	9.14169	17.2346
HVO_RS01010	multicopper oxidase	NC_013964.1	-	238715	240370	10.8932	26.1379	16.3885	23.0225	13.9447	29.1636	19.0353	9.88263	15.0655	22.0517
HVO_RS01015	PGF-CTERM sorting domain-containing protein	NC_013964.1	-	240590	242263	3.17152	4.72395	6.14624	6.52135	5.97322	5.21161	6.04379	2.43841	5.33369	4.72383
HVO_RS01025	sugar phosphate isomerase/epimerase	NC_013964.1	-	242688	243539	9.71112	10.025	15.4385	9.24823	11.6658	11.2026	12.8555	7.54344	12.4177	9.50482
HVO_RS01030	UbiA family prenyltransferase	NC_013964.1	-	243635	244597	1.68565	2.84315	4.5425	3.3231	4.49745	3.15178	3.10939	0.65778	3.45875	2.49395
HVO_RS01035	sugar phosphate isomerase/epimerase	NC_013964.1	-	244643	245518	20.871	38.1715	38.5439	22.1519	32.8489	24.8652	32.5187	10.8545	31.1956	24.0108
HVO_RS01040	TatD family hydrolase	NC_013964.1	-	245522	246301	28.6122	67.6661	44.7167	43.7886	36.4318	52.9578	36.9969	24.7703	36.6894	47.2957
HVO_RS01045	hypothetical protein	NC_013964.1	+	246483	246692	13.71	33.9579	20.6687	54.8243	19.6067	68.8446	33.2819	16.3182	21.8168	43.4863
HVO_RS01050	inositol-3-phosphate synthase	NC_013964.1	+	246774	247970	94.1125	144.803	154.734	144.974	97.8019	191.829	127.708	74.4533	118.589	139.015
HVO_RS01055	alkaline phosphatase family protein	NC_013964.1	+	247967	249367	16.2741	16.4849	27.048	15.723	19.7429	18.7516	28.6101	16.4684	22.9188	16.857
HVO_RS01060	ThuA domain-containing protein	NC_013964.1	-	249488	254698	0.558047	1.37163	1.15101	1.20136	1.01082	1.16919	0.845366	0.890765	0.891309	1.15824
HVO_RS01065	Tm-1-like ATP-binding domain-containing protein	NC_013964.1	+	255149	256360	21.6451	45.746	25.8689	57.5186	25.3018	57.2505	30.9137	35.4211	25.9324	48.9841
HVO_RS01070	substrate-binding protein	NC_013964.1	+	256568	257998	26.1261	36.9082	54.2201	33.4244	52.2879	20.1841	42.7982	16.3088	43.8581	26.7064
HVO_RS01075	branched-chain amino acid ABC transporter permease	NC_013964.1	+	258281	259222	3.0809	9.57615	12.4229	13.7252	5.0404	10.4215	10.5192	2.99384	7.76584	9.17917
HVO_RS01080	branched-chain amino acid ABC transporter permease	NC_013964.1	+	259219	260373	1.00596	3.03164	2.14374	2.70028	1.91939	1.79067	0.914334	0.966503	1.49586	2.12227
HVO_RS01085	ABC transporter ATP-binding protein	NC_013964.1	+	260373	261131	0.66514	2.24497	2.14966	2.24214	1.70466	0.677909	1.47221	2.08643	1.49791	1.81286
HVO_RS01090	ABC transporter ATP-binding protein	NC_013964.1	+	261128	261871	0.534063	2.61581	1.85523	1.28256	1.53819	1.31535	1.37957	0.614124	1.32676	1.45696
HVO_RS01095	PQQ-binding-like beta-propeller repeat protein	NC_013964.1	+	262061	263320	5.49871	5.73999	12.8866	7.71117	7.90459	5.59271	5.52966	5.01083	7.9549	6.01368
HVO_RS01100	phosphoenolpyruvate hydrolase family protein	NC_013964.1	-	263384	264217	38.9272	54.5133	81.0448	46.4997	56.3679	41.2494	27.4352	31.4444	50.9438	43.4267
HVO_RS01105	cupin domain-containing protein	NC_013964.1	-	264338	264748	21.3246	15.8256	17.2118	16.3071	16.8828	20.077	22.2848	13.5699	19.426	16.4449
HVO_RS01110	AEC family transporter	NC_013964.1	-	265677	266630	2.72438	4.12293	2.74223	5.75011	2.14967	3.37688	3.86504	1.8178	2.87033	3.76693
HVO_RS01115	sn-glycerol-3-phosphate ABC transporter ATP-binding protein UgpC	NC_013964.1	-	268117	269256	23.5903	22.429	51.4869	16.9116	25.5482	17.0174	20.3198	13.4214	30.2363	17.4448
HVO_RS01120	ABC transporter substrate-binding protein	NC_013964.1	+	269467	270846	14.312	25.8118	14.4818	14.5931	12.5035	20.0781	10.2471	15.0158	12.8861	18.8747
HVO_RS01125	sugar ABC transporter permease	NC_013964.1	+	270910	271785	1.97549	4.50923	2.14773	2.23935	1.68616	2.6089	1.69111	1.34842	1.87512	2.67647
HVO_RS01130	carbohydrate ABC transporter permease	NC_013964.1	+	271778	272653	1.81234	2.73103	0.558974	2.23424	1.05813	1.16564	1.09991	2.07745	1.13234	2.05209
HVO_RS01135	hypothetical protein	NC_013964.1	+	272650	273369	0.875162	0.869184	0.587359	1.14397	0.601772	0.976884	0.547869	0.790841	0.653041	0.94522
HVO_RS01140	sialidase family protein	NC_013964.1	-	273372	274706	1.02347	1.96669	1.62023	2.63388	1.91107	1.76322	1.93417	1.16353	1.62224	1.88183
HVO_RS01145	alpha-L-arabinofuranosidase C-terminal domain-containing protein	NC_013964.1	-	274785	276320	31.7635	25.7608	51.2463	39.8426	35.7855	26.6901	40.3352	19.2153	39.7826	27.8772
HVO_RS01150	ISH3 family transposase	NC_013964.1	+	276941	278107	0.393212	0.265337	0.495908	1.0165	0.331284	0.995557	0.601487	0.186122	0.455473	0.615878
HVO_RS01155	hypothetical protein	NC_013964.1	-	279171	279377	18.7973	18.8212	12.8702	32.3105	17.8494	19.1979	25.1299	13.7036	18.6617	21.0083
HVO_RS01160	formate dehydrogenase subunit alpha	NC_013964.1	-	279990	283325	7.26337	6.8666	10.984	10.1301	9.53711	5.38952	11.8146	4.72912	9.89976	6.77883
HVO_RS01165	NADH-ubiquinone oxidoreductase-F iron-sulfur binding region domain-containing protein	NC_013964.1	-	283322	284761	14.4898	13.3789	11.2802	16.0942	13.9142	9.4292	17.7884	9.00873	14.3681	11.9778
HVO_RS01170	hypothetical protein	NC_013964.1	+	285032	285307	38.2207	29.6183	23.8457	46.4654	42.5904	26.8633	39.7231	26.5439	36.095	32.3727
HVO_RS01175	Rid family detoxifying hydrolase	NC_013964.1	-	285425	285805	14.5557	12.3617	14.9791	18.6446	11.0619	20.0551	16.6013	12.1695	14.2995	15.8077
HVO_RS01180	glutathione-independent formaldehyde dehydrogenase	NC_013964.1	+	286201	287358	2.30647	3.40429	4.10213	3.77781	3.14412	3.91046	5.50328	1.97732	3.764	3.26747
HVO_RS01185	RNA-guided endonuclease TnpB family protein	NC_013964.1	-	287729	288964	81.72	131.058	121.586	211.488	125.825	151.726	136.025	97.4658	116.289	147.935
HVO_RS01190	IS200/IS605-like element ISHvo18 family transposase	NC_013964.1	-	288961	289350	356.212	532.656	193.638	552.652	403.896	564.196	298.207	494.033	312.988	535.884
HVO_RS01195	GTP-binding protein	NC_013964.1	-	289493	290614	0.885569	0.958779	1.77466	2.19078	1.3012	2.02128	1.55681	0.552224	1.37956	1.43077
HVO_RS01200	aldehyde ferredoxin oxidoreductase C-terminal domain-containing protein	NC_013964.1	+	290894	292654	10.4458	13.166	13.7999	18.8855	11.1153	12.1556	20.7504	8.7779	14.0279	13.2462
HVO_RS01205	selenium cofactor biosynthesis protein YqeC	NC_013964.1	+	292706	293436	4.57163	4.63655	4.20995	4.63182	3.43916	4.57911	6.93406	1.91065	4.7887	3.93953
HVO_RS01210	molybdenum cofactor guanylyltransferase	NC_013964.1	-	293433	294044	7.56923	4.00684	6.59494	5.02468	3.74901	3.64683	7.86341	3.89373	6.44415	4.14302
HVO_RS01215	SDR family oxidoreductase	NC_013964.1	+	295154	295918	71.1512	120.027	80.9404	140.663	50.3977	238.32	103.037	195.429	76.3815	173.61
HVO_RS01220	transposase	NC_013964.1	-	296165	297144	1.84888	3.75908	1.94243	4.46399	2.63567	10.078	1.99697	4.38683	2.10599	5.67199
HVO_RS01230	MFS transporter	NC_013964.1	+	298046	299281	4.00685	8.40779	7.86592	10.0919	3.93603	8.1041	7.00559	3.17718	5.7036	7.44523
HVO_RS01235	inositol monophosphatase	NC_013964.1	+	300525	301328	51.2207	71.2781	41.9685	62.3745	32.9251	73.1134	34.5347	87.9436	40.1623	73.6774
HVO_RS01240	IclR family transcriptional regulator C-terminal domain-containing protein	NC_013964.1	+	302018	302815	10.1042	10.9718	7.54996	13.9771	9.03221	14.3881	6.66729	6.7114	8.33841	11.5121
HVO_RS01245	aldehyde ferredoxin oxidoreductase C-terminal domain-containing protein	NC_013964.1	-	302870	304537	35.8499	40.9797	48.1138	32.1016	36.9675	35.1452	29.7056	30.3342	37.6592	34.6402
HVO_RS01250	aspartate aminotransferase family protein	NC_013964.1	+	304696	306075	7.50964	21.129	10.4689	18.8576	8.93382	17.3358	12.8067	11.592	9.92977	17.2286
HVO_RS01255	Rid family detoxifying hydrolase	NC_013964.1	+	306094	306480	4.3347	8.03417	3.76049	7.44271	3.39524	6.26765	6.27714	9.17681	4.44189	7.73034
HVO_RS01260	hypothetical protein	NC_013964.1	-	306556	307209	8.76158	13.4169	13.6628	18.4118	11.093	13.11	14.5746	15.1596	12.023	15.0246
HVO_RS01265	BCCT family transporter	NC_013964.1	+	307669	309303	0.303702	0.776687	0.394193	0.676102	0.102125	0.586854	0.425983	0.715045	0.306501	0.688672
HVO_RS01270	aminotransferase class III-fold pyridoxal phosphate-dependent enzyme	NC_013964.1	+	309476	310840	15.3139	36.7585	16.2477	33.1691	13.9655	41.2709	19.9065	37.8164	16.3584	37.2537
HVO_RS01275	threonine/serine dehydratase	NC_013964.1	-	310915	312210	0.796324	2.10603	1.44914	2.8407	0.523704	1.36958	1.47981	2.12029	1.06224	2.10915
HVO_RS01280	amidohydrolase	NC_013964.1	-	312207	313517	2.58081	2.52812	1.65976	3.80206	1.99863	2.63796	3.15753	2.16372	2.34918	2.78297
HVO_RS01285	D-2-hydroxyacid dehydrogenase	NC_013964.1	+	313647	314615	3.57074	9.71918	4.4648	8.20806	5.00997	10.3316	3.72185	9.87526	4.19184	9.53353
HVO_RS01290	FAD-binding and (Fe-S)-binding domain-containing protein	NC_013964.1	+	314622	317768	4.44092	8.32873	6.491	8.84782	6.12903	10.1476	6.71438	7.99528	5.94383	8.82986
HVO_RS01295	glutamate dehydrogenase GdhB	NC_013964.1	-	317826	319133	823.015	307.854	727.024	383.513	873.035	257.805	1236.23	350.349	914.826	324.88
HVO_RS01300	M24 family metallopeptidase	NC_013964.1	-	319160	320338	18.2311	26.559	16.2771	32.4151	18.76	29.4213	19.5019	20.4376	18.1925	27.2082
HVO_RS01305	LLM class flavin-dependent oxidoreductase	NC_013964.1	+	320684	321706	46.0594	118.349	40.9925	151.556	40.3274	142.925	63.098	97.2457	47.6193	127.519
HVO_RS01310	hypothetical protein	NC_013964.1	+	321763	322128	44.894	65.3688	63.4222	95.4257	43.2969	100.111	86.9354	55.2836	59.6371	79.0473
HVO_RS01315	hypothetical protein	NC_013964.1	-	322163	323644	19.3463	25.8816	26.6978	32.784	21.0345	30.9388	30.0482	24.084	24.2817	28.4221
HVO_RS01330	histidine kinase N-terminal 7TM domain-containing protein	NC_013964.1	+	325629	327335	80.99	37.8756	83.8073	43.4422	82.3297	28.4634	91.7752	29.6721	84.7255	34.8633
HVO_RS01335	hypothetical protein	NC_013964.1	+	327393	327758	8.57323	7.71087	17.9699	12.5283	8.27968	12.4479	21.204	7.87097	14.0067	10.1395
HVO_RS01340	hypothetical protein	NC_013964.1	+	327755	328153	15.3078	9.49813	23.2709	14.267	14.3582	8.5132	20.9045	8.01594	18.4604	10.0736
HVO_RS01345	DMT family transporter	NC_013964.1	-	328409	329380	177.167	276.449	196.378	565.88	213.226	340.331	254.914	287.551	210.421	367.553
HVO_RS01350	DUF1724 domain-containing protein	NC_013964.1	+	329580	330368	207.431	165.137	253.547	241.571	241.161	186.011	335.288	161.438	259.357	188.539
HVO_RS01355	class I SAM-dependent methyltransferase	NC_013964.1	-	330697	331314	48.1046	51.5448	84.517	66.7729	57.4197	52.6449	84.9734	63.8292	68.7537	58.6979
HVO_RS01360	hypothetical protein	NC_013964.1	-	331659	331859	6.68898	8.5234	12.1972	13.7609	6.71176	11.9698	11.3796	10.5737	9.24438	11.2069
HVO_RS01365	MarR family transcriptional regulator	NC_013964.1	+	332280	333530	27.502	14.2787	24.4846	20.0612	17.7501	20.8395	23.4152	15.5612	23.288	17.6851
HVO_RS01370	helix-turn-helix domain-containing protein	NC_013964.1	+	333644	334417	39.0808	30.9605	44.7158	38.9422	33.4136	39.7354	58.2197	37.093	43.8575	36.6827
HVO_RS01375	stress response translation initiation inhibitor YciH	NC_013964.1	+	334517	334819	37.1475	104.372	32.6307	107.79	40.1489	184.541	33.7718	162.679	35.9247	139.845
HVO_RS01380	transcription initiation factor IIB 2	NC_013964.1	+	334990	336024	30.2973	114.159	25.6422	111.38	27.9274	179.414	38.4332	206.017	30.575	152.743
HVO_RS01385	hypothetical protein	NC_013964.1	-	336166	336606	30.4234	75.5649	31.9502	74.3442	26.598	105.624	37.289	118.791	31.5651	93.5812
HVO_RS01390	TRAM domain-containing protein	NC_013964.1	-	336700	337218	48.7555	41.0788	79.9522	64.7821	55.8535	45.6123	88.9873	48.2099	68.3871	49.9208
HVO_RS01395	hypothetical protein	NC_013964.1	+	337368	337565	60.1362	33.1653	86.7728	66.3538	71.1272	75.841	102.364	39.6578	80.1	53.7545
HVO_RS01400	biotin synthase BioB	NC_013964.1	+	337707	338765	33.1462	16.7284	34.4933	29.1113	24.8534	30.4783	35.1951	17.7631	31.922	23.5203
HVO_RS01405	fructose 1%2C6-bisphosphatase	NC_013964.1	-	338888	339652	89.9672	49.4648	107.708	87.9774	87.2607	59.9676	134.101	29.6393	104.759	56.7623
HVO_RS01410	glycerophosphodiester phosphodiesterase	NC_013964.1	+	339767	340444	6.61438	15.2822	9.60191	20.2162	6.97272	24.4719	8.36914	4.95985	7.88954	16.2325
HVO_RS01415	ABC transporter substrate-binding protein	NC_013964.1	+	340588	342057	7.56194	6.23813	10.5069	5.10018	6.40198	6.21805	6.73901	6.73095	7.80247	6.07183
HVO_RS01420	sugar ABC transporter permease	NC_013964.1	+	342080	342973	2.26723	2.16849	3.91588	3.51532	4.1334	3.24833	2.09015	1.82654	3.10166	2.68967
HVO_RS01425	carbohydrate ABC transporter permease	NC_013964.1	+	342978	343844	3.40738	3.49885	3.64185	1.73423	4.5352	3.01264	3.00436	1.44426	3.6472	2.4225
HVO_RS01430	sn-glycerol-3-phosphate ABC transporter ATP-binding protein UgpC	NC_013964.1	+	343855	344988	29.1482	18.5407	27.2653	36.7063	24.0864	28.9148	42.808	22.4535	30.827	26.6538
HVO_RS01435	hypothetical protein	NC_013964.1	-	345036	345437	21.5439	11.122	22.1926	22.199	15.1435	19.4539	25.9173	15.2169	21.1994	16.998
HVO_RS01440	hypothetical protein	NC_013964.1	-	345549	345725	36.067	7.92205	23.067	6.25659	24.7909	7.26292	9.42669	13.4204	23.3379	8.71548
HVO_RS01445	hydroxyisourate hydrolase	NC_013964.1	-	346327	346677	32.391	44.6035	30.7784	33.2557	23.0987	34.2831	13.587	26.8655	24.9638	34.752
HVO_RS01450	urate oxidase	NC_013964.1	-	346679	347665	17.7986	38.4239	16.6251	29.5457	9.46546	42.4994	9.62054	14.4673	13.3774	31.2341
HVO_RS01455	2-oxo-4-hydroxy-4-carboxy-5-ureidoimidazoline decarboxylase	NC_013964.1	-	347763	348269	14.8321	22.9187	9.72289	30.917	14.1463	23.1794	18.0602	21.8166	14.1904	24.7079
HVO_RS01460	amidohydrolase family protein	NC_013964.1	-	348353	349732	4.4458	6.43402	7.56518	7.11632	4.65988	4.99134	6.75951	3.32285	5.85759	5.46613
HVO_RS01465	solute carrier family 23 protein	NC_013964.1	-	349819	351243	0.829813	4.71342	1.45047	4.8827	0.6709	2.01554	1.30651	1.34328	1.06442	3.23874
HVO_RS01470	DUF3830 family protein	NC_013964.1	-	351603	352019	24.4533	24.8612	46.338	28.6453	21.2057	21.8701	43.9979	23.6054	33.9987	24.7455
HVO_RS01475	Zn-dependent hydrolase	NC_013964.1	-	352046	353365	70.2373	72.4095	83.7646	109.757	52.3639	86.2781	96.1628	53.8174	75.6321	80.5654
HVO_RS01480	(2Fe-2S)-binding protein	NC_013964.1	+	354289	354765	6.40075	18.3343	6.70159	16.7947	6.36014	21.2631	4.8091	11.1335	6.0679	16.8814
HVO_RS01485	molybdopterin-dependent oxidoreductase	NC_013964.1	+	354767	357130	7.33382	22.6321	7.67579	15.9529	6.89187	14.9723	5.96954	9.38569	6.96775	15.7357
HVO_RS01490	FAD binding domain-containing protein	NC_013964.1	+	357127	357996	5.72107	15.4676	6.77306	10.1637	3.39263	8.62713	4.76591	6.00777	5.16317	10.0666
HVO_RS01495	XdhC/CoxI family protein	NC_013964.1	+	358112	359077	12.2088	23.4497	16.7467	35.1708	17.2576	23.8683	21.0714	17.1773	16.8211	24.9165
HVO_RS01500	nucleotidyltransferase family protein	NC_013964.1	+	359247	359831	9.06512	23.5486	14.6666	33.3045	10.421	22.8091	12.5681	16.5217	11.6802	24.046
HVO_RS01505	ABC transporter permease	NC_013964.1	-	360154	361146	0.812681	2.02194	0.64421	1.61285	0.302241	1.5871	0.775701	1.09368	0.633708	1.57889
HVO_RS01510	glucose ABC transporter permease TsgB13	NC_013964.1	-	361140	362282	0.557265	1.04155	1.06373	1.837	1.0297	1.75326	0.94257	1.62094	0.898316	1.56319
HVO_RS01515	ABC transporter ATP-binding protein	NC_013964.1	-	362279	363931	1.80176	3.80761	1.53255	6.00708	1.04095	6.21774	2.32188	1.44907	1.67428	4.37037
HVO_RS01520	adenine deaminase	NC_013964.1	+	364128	365807	2.32791	4.90531	3.03916	7.33665	1.83335	10.0864	2.66891	4.38963	2.46733	6.67949
HVO_RS01525	BMP family ABC transporter substrate-binding protein	NC_013964.1	+	365977	367152	8.60325	28.6218	12.9901	19.1477	7.68355	32.7248	4.83941	11.6602	8.52907	23.0386
HVO_RS01530	IclR family transcriptional regulator	NC_013964.1	+	367486	368280	4.95916	26.514	11.3479	29.7349	4.10528	43.6758	4.67942	21.1877	6.27294	30.2781
HVO_RS01535	IclR family transcriptional regulator	NC_013964.1	-	368668	369435	3.9565	4.62898	5.95668	3.50498	5.86126	2.73863	6.0406	4.83947	5.45376	3.92801
HVO_RS01540	Gfo/Idh/MocA family oxidoreductase	NC_013964.1	-	369539	370645	10.6149	11.6701	12.7445	14.5496	9.61861	16.2733	14.8785	7.02917	11.9641	12.3805
HVO_RS01545	hypothetical protein	NC_013964.1	-	370745	372844	2.63424	2.27947	4.43009	2.71025	2.29665	1.08298	5.02429	0.77841	3.59632	1.71278
HVO_RS01550	Gfo/Idh/MocA family oxidoreductase	NC_013964.1	+	373220	374368	16.8473	37.0117	20.6942	55.3306	22.8262	40.1993	21.7243	22.4985	20.523	38.76
HVO_RS01555	DUF362 domain-containing protein	NC_013964.1	+	374393	375769	32.6602	44.5298	39.9466	74.2834	38.9531	52.135	60.7894	36.5053	43.0873	51.8634
HVO_RS01560	glycoside hydrolase family 28 protein	NC_013964.1	-	375818	377356	2.14592	3.31975	2.59578	4.43344	2.10258	5.48935	3.84899	1.11333	2.67331	3.58897
HVO_RS01565	alpha/beta hydrolase family protein	NC_013964.1	-	377474	378460	1.2912	3.30538	2.71345	3.58975	1.77111	2.37145	3.66243	1.68425	2.35955	2.73771
HVO_RS01570	hypothetical protein	NC_013964.1	-	378951	379193	6.72253	13.1267	7.50061	14.4353	7.37525	16.2401	7.7619	10.1599	7.34008	13.4905
HVO_RS01575	ABC transporter substrate-binding protein	NC_013964.1	+	379348	381444	5.1251	4.08231	6.31029	6.57125	5.65583	4.00107	4.91308	2.43348	5.50108	4.27203
HVO_RS01580	ABC transporter permease subunit	NC_013964.1	+	381652	383778	0.618288	0.842599	0.320733	1.55247	0.731881	1.85012	0.531032	1.31736	0.550484	1.39064
HVO_RS01585	hypothetical protein	NC_013964.1	-	384012	384230	3.45667	12.533	8.18422	12.8672	4.40845	11.2285	4.60351	9.20677	5.16322	11.4588
HVO_RS01590	ABC transporter ATP-binding protein	NC_013964.1	+	384446	385507	4.95849	7.51153	4.34941	8.98235	4.8998	9.78139	4.84653	3.70018	4.76356	7.49386
HVO_RS01595	ABC transporter ATP-binding protein	NC_013964.1	+	385504	386619	2.19904	2.9053	4.54063	3.3542	2.72957	2.47036	2.53865	3.16832	3.00197	2.97455
HVO_RS01600	Gfo/Idh/MocA family oxidoreductase	NC_013964.1	-	386757	387875	10.5952	16.8632	10.698	20.9775	10.796	24.3806	11.4383	15.9778	10.8819	19.5498
HVO_RS01605	Gfo/Idh/MocA family oxidoreductase	NC_013964.1	-	387954	388988	12.1996	20.8	24.7584	36.6492	15.1697	23.2406	30.6589	17.354	20.6967	24.5109
HVO_RS01610	MFS transporter	NC_013964.1	-	389121	390365	0.516855	1.68886	0.924631	3.18423	0.65132	2.59654	1.23711	0.62278	0.832479	2.0231
HVO_RS01625	UxaA family hydrolase	NC_013964.1	-	391344	391652	0.940446	1.47345	1.17445	2.2865	1.79707	1.58267	1.16477	0.946572	1.26918	1.5723
HVO_RS01630	UxaA family hydrolase	NC_013964.1	-	391649	392839	0.403213	1.05634	0.395	1.54079	0.580197	0.87429	0.488492	2.69707	0.466726	1.54212
HVO_RS01635	carbohydrate-binding family 9-like protein	NC_013964.1	+	392926	393609	5.26308	8.87667	5.50714	17.0244	6.98604	14.9424	6.90077	7.70472	6.16426	12.137
HVO_RS01640	ThuA domain-containing protein	NC_013964.1	+	393703	394356	1.86684	5.29882	2.11506	8.0752	3.65816	9.79091	3.93464	5.56925	2.89367	7.18355
HVO_RS01645	hypothetical protein	NC_013964.1	+	394417	394662	3.16202	5.69844	3.62345	11.7541	1.51589	8.05772	4.6663	3.25037	3.24191	7.19017
HVO_RS01650	LLM class flavin-dependent oxidoreductase	NC_013964.1	-	394719	395801	1.33908	3.50787	1.03052	6.44482	2.05016	4.473	1.68148	3.33918	1.52531	4.44122
HVO_RS01655	glycoside hydrolase family 4	NC_013964.1	-	395884	397317	1.92262	7.61759	4.35065	15.424	4.46858	15.3748	3.756	8.98367	3.62446	11.85
HVO_RS01660	universal stress protein	NC_013964.1	-	397381	397845	9.95747	38.4748	21.9405	66.2088	24.2381	56.5765	28.5376	41.8033	21.1684	50.7659
HVO_RS01665	mandelate racemase/muconate lactonizing enzyme family protein	NC_013964.1	-	397954	399090	15.0765	21.3667	22.2471	35.6405	15.7688	30.7416	27.9154	15.4729	20.252	25.8054
HVO_RS01670	mandelate racemase/muconate lactonizing enzyme family protein	NC_013964.1	-	399189	400430	3.23703	11.7552	6.62017	15.6294	3.17622	15.2064	5.47465	9.01449	4.62702	12.9014
HVO_RS01675	Gfo/Idh/MocA family oxidoreductase	NC_013964.1	-	400523	401575	2.90497	7.35523	5.04884	8.56741	5.09578	8.07081	3.56801	4.91766	4.1544	7.22778
HVO_RS01680	dihydrodipicolinate synthase family protein	NC_013964.1	+	401690	402628	4.64695	14.2703	5.73028	18.0421	4.95938	22.0931	6.85195	7.72371	5.54714	15.5323
HVO_RS01685	hypothetical protein	NC_013964.1	+	402843	404792	0.825366	2.03004	0.943599	2.27685	1.37641	2.26721	1.02371	0.553385	1.04227	1.78187
HVO_RS01690	trehalose utilization protein ThuA	NC_013964.1	+	405285	406007	2.3515	3.91224	4.87885	4.75917	3.39194	4.83183	4.79233	1.51767	3.85366	3.75523
HVO_RS01695	DUF5518 domain-containing protein	NC_013964.1	-	406210	406635	30.888	27.2271	35.7567	40.1173	36.5807	35.6202	46.7234	31.4637	37.4872	33.6071
HVO_RS01700	hypothetical protein	NC_013964.1	+	406887	407240	42.5171	26.2948	62.4873	27.7901	37.404	46.399	27.7481	48.7191	42.5391	37.3007
HVO_RS01705	carbon-nitrogen hydrolase family protein	NC_013964.1	+	407283	408113	54.8419	30.567	69.0718	40.9366	52.6837	48.254	55.9456	49.2889	58.1357	42.2616
HVO_RS01710	pentapeptide repeat-containing protein	NC_013964.1	-	408141	410444	115.277	82.1894	123.721	91.0699	142.206	66.7614	114.806	57.185	124.003	74.3014
HVO_RS01715	hypothetical protein	NC_013964.1	-	410664	411635	35.9856	33.9762	47.8924	33.9999	64.6797	21.3643	39.1563	19.8391	46.9285	27.2949
HVO_RS01720	hypothetical protein	NC_013964.1	-	411652	412176	40.9896	42.7695	101.818	31.2568	90.7319	22.1379	39.7285	16.989	68.317	28.2883
HVO_RS01725	spermidine synthase	NC_013964.1	-	412183	414009	64.5114	56.369	104.034	47.2992	100.557	40.171	72	28.4232	85.2757	43.0656
HVO_RS01730	hypothetical protein	NC_013964.1	-	414079	414804	81.8095	68.8698	131.07	62.9892	106.352	46.4949	115.789	32.4259	108.755	52.6949
HVO_RS01735	hypothetical protein	NC_013964.1	-	414982	416148	28.2738	66.084	42.3225	96.7858	64.9791	83.6745	86.4138	74.2724	55.4973	80.2042
HVO_RS01740	glycosyltransferase family 2 protein	NC_013964.1	-	416397	417659	4.6896	5.87884	6.14258	8.86778	6.80513	8.96173	7.84363	7.82933	6.37024	7.88442
HVO_RS01745	helix-turn-helix domain-containing protein	NC_013964.1	+	417818	418459	29.9403	30.3691	68.2636	77.1358	71.7292	71.4319	90.4405	45.4892	65.0934	56.1065
HVO_RS01750	4Fe-4S ferredoxin N-terminal domain-containing protein	NC_013964.1	+	418592	418831	3.89305	11.3832	8.65684	19.0227	13.1171	18.1334	13.222	15.7207	9.72224	16.065
HVO_RS01755	molybdopterin-dependent oxidoreductase	NC_013964.1	+	418824	421355	6.79405	8.81461	7.25684	15.3866	9.78935	12.2638	10.2622	13.7818	8.52561	12.5617
HVO_RS01760	4Fe-4S dicluster domain-containing protein	NC_013964.1	+	421358	422179	29.8302	19.5992	25.774	16.2133	33.2823	15.4408	26.561	20.9602	28.8619	18.0534
HVO_RS01765	polysulfide reductase NrfD	NC_013964.1	+	422179	423492	8.67111	8.09922	10.3779	16.5932	8.54843	15.5556	12.9595	14.3403	10.1392	13.6471
HVO_RS01770	molecular chaperone TorD family protein	NC_013964.1	+	423489	424082	5.56622	4.33391	4.42845	13.2149	5.76833	13.9194	6.85672	5.47768	5.65493	9.23647
HVO_RS01775	molybdopterin-dependent oxidoreductase	NC_013964.1	+	424234	424707	55.26	75.8069	82.0242	72.3352	61.7476	66.8313	65.4034	48.0693	66.1088	65.7607
HVO_RS01780	molybdenum cofactor guanylyltransferase	NC_013964.1	+	424712	425470	13.1804	32.613	19.4423	44.529	17.1323	50.7005	17.6636	31.2532	16.8546	39.7739
HVO_RS01785	extracellular solute-binding protein	NC_013964.1	+	425467	426384	31.0246	65.8518	39.1137	93.7204	30.7089	71.1752	40.5713	78.2432	35.3546	77.2477
HVO_RS01790	ABC transporter permease	NC_013964.1	+	426365	427174	51.0283	325.596	50.5981	525.873	51.4267	412.428	48.9617	466.439	50.5037	432.584
HVO_RS01795	aldehyde dehydrogenase family protein	NC_013964.1	-	427389	428879	593.546	1565.18	381.171	2286.25	364.556	2116.44	606.754	2163.26	486.507	2032.78
HVO_RS01800	hypothetical protein	NC_013964.1	+	429092	429286	87.8021	50.174	227.696	88.7454	75.7322	117.723	122.503	61.6667	128.433	79.5772
HVO_RS01805	sporulation protein	NC_013964.1	+	429920	430657	487.147	300.283	408.832	438.67	365.732	282.595	519.717	294.729	445.357	329.069
HVO_RS01810	aldo/keto reductase	NC_013964.1	+	430739	431749	360.829	277.872	422.471	366.189	264.007	350.303	475.244	327.284	380.638	330.412
HVO_RS01815	GNAT family N-acetyltransferase	NC_013964.1	-	431768	432787	55.5581	56.0739	79.9472	66.6265	43.1311	59.3349	78.4539	66.3067	64.2726	62.0855
HVO_RS01820	pyridoxamine 5'-phosphate oxidase family protein	NC_013964.1	+	433048	433440	73.3229	76.402	51.23	134.887	59.1582	129.902	80.0426	99.9411	65.9384	110.283
HVO_RS01825	sodium:proline symporter	NC_013964.1	-	433504	435033	14.7238	35.9039	15.4159	56.287	16.7661	50.6754	15.1248	49.747	15.5077	48.1534
HVO_RS01830	TenA family protein	NC_013964.1	-	435027	435812	2.33781	6.42688	3.49667	6.87853	4.4546	8.12569	3.54466	12.5675	3.45844	8.49965
HVO_RS01835	thiaminase II	NC_013964.1	-	435809	436474	3.85836	6.25909	5.04338	5.82219	4.00624	7.91867	4.62344	8.64188	4.38286	7.16046
HVO_RS01840	TATA-box-binding protein	NC_013964.1	+	436747	437313	77.936	98.4126	99.0396	131.631	81.9753	219.125	65.1967	134.408	81.0369	145.894
HVO_RS01845	hypothetical protein	NC_013965.1	-	6038	6643	0	0	0	0	0	0	0	0	0	0
HVO_RS01850	transcriptional regulator	NC_013965.1	+	702	3347	0.002088	0	0	0	0.002751	0	0	0.004579	0.00120975	0.00114475
HVO_RS01855	hypothetical protein	NC_013965.1	-	4457	4684	0	0	0	0	0	0	0	0	0	0
HVO_RS01860	hypothetical protein	NC_013965.1	+	4859	5476	0	0	0	0	0.019398	0	0.003861	0.018204	0.00581475	0.004551
HVO_RS01865	hypothetical protein	NC_013965.1	+	5469	5891	0	0	0	0	0	0	0	0	0	0
HVO_RS01870	orc1/cdc6 family replication initiation protein	NC_013966.1	+	152	1402	18.1184	25.2154	56.7852	29.6933	25.0599	23.101	35.498	27.8664	33.8654	26.469
HVO_RS01875	hypothetical protein	NC_013966.1	-	2008	2586	128.961	99.7088	177.036	103.005	120.076	90.8192	163.477	129.083	147.388	105.654
HVO_RS01880	ParA family protein	NC_013966.1	-	2579	3403	80.7219	67.6225	123.856	68.7205	82.8907	58.3289	115.293	84.9215	100.69	69.8983
HVO_RS01885	site-specific integrase	NC_013966.1	+	4283	5641	21.7467	33.0322	32.0246	33.0364	32.8504	46.1488	27.6473	33.2064	28.5673	36.356
HVO_RS01890	hypothetical protein	NC_013966.1	+	5824	6483	506.271	541.315	539.687	569.657	555.71	390.322	472.539	271.113	518.552	443.102
HVO_RS01895	IS4-like element ISHvo11 family transposase	NC_013966.1	+	6551	7903	8.44975	5.70722	5.9779	5.29767	11.2468	3.12042	3.29706	3.04826	7.24287	4.29339
HVO_RS01900	RNA-guided endonuclease TnpB family protein	NC_013966.1	+	8150	9448	269.293	225.811	171.78	312.751	242.352	262.948	334.83	250.082	254.564	262.898
HVO_RS01905	hypothetical protein	NC_013966.1	+	9938	10657	15.6769	15.2294	21.1807	9.52449	16.6736	20.9986	4.48828	18.9922	14.5049	16.1862
HVO_RS01910	hypothetical protein	NC_013966.1	-	10786	11598	17.9683	22.8213	45.184	30.2656	24.91	14.1749	31.4205	15.5711	29.8707	20.7082
HVO_RS01915	helix-turn-helix domain-containing protein	NC_013966.1	-	11595	12518	15.0204	23.2556	32.2265	33.1377	21.6724	17.7205	26.6619	9.01882	23.8953	20.7831
HVO_RS01920	hypothetical protein	NC_013966.1	-	12870	13319	585.092	611.924	544.866	991.407	530.112	533.493	517.253	289.522	544.331	606.586
HVO_RS01925	hypothetical protein	NC_013966.1	+	13757	14635	28.7519	42.885	138.08	52.9133	50.3513	42.0029	61.3196	26.515	69.6257	41.079
HVO_RS01930	IS110-like element ISHvo9 family transposase	NC_013966.1	+	15297	16295	0.335389	0.566934	1.19597	1.13915	0.202283	0.951431	0.752619	0.326566	0.621565	0.746019
HVO_RS01935	IS110-like element ISHvo10 family transposase	NC_013966.1	-	17092	18090	0.004023	0.004061	0.034033	0.188945	0.056571	0.246628	0.094675	0.01386	0.0473255	0.113374
HVO_RS01940	RNA-guided endonuclease TnpB family protein	NC_013966.1	+	18756	19970	5.02102	8.79397	9.34687	12.3471	6.43863	10.869	8.66264	6.65649	7.36729	9.66664
HVO_RS01945	hypothetical protein	NC_013966.1	+	20841	21737	6.48576	15.624	15.3574	9.35014	8.97897	18.3113	3.55286	26.8184	8.59374	17.5259
HVO_RS01955	DUF6338 family protein	NC_013966.1	+	22306	23010	38.6601	90.8436	65.7128	105.271	56.9114	117.569	38.413	125.126	49.9243	109.702
HVO_RS01960	hypothetical protein	NC_013966.1	-	23099	23494	124.153	415.672	285.272	285.843	135.239	560.386	91.1465	520.207	158.953	445.527
HVO_RS01965	hypothetical protein	NC_013966.1	-	23617	24615	4.32034	7.00933	12.3152	4.84709	7.62292	4.94159	4.10051	6.69677	7.08974	5.8737
HVO_RS01970	hypothetical protein	NC_013966.1	-	24692	24859	28.0557	14.0506	11.8412	10.0305	26.5828	12.2445	14.471	6.80439	20.2377	10.7825
HVO_RS01975	hypothetical protein	NC_013966.1	+	25023	25706	130.85	273.994	146.931	314.695	119.504	307.258	153.988	192.08	137.818	272.007
HVO_RS01980	transcription initiation factor IIB family protein	NC_013966.1	+	25828	26754	12.8495	24.2333	23.4829	41.3789	14.7391	41.1558	18.4369	25.6881	17.3771	33.114
HVO_RS01990	hypothetical protein	NC_013966.1	-	27257	27808	145.536	268.847	276.413	310.711	180.628	461.842	202.167	502.759	201.186	386.04
HVO_RS01995	hypothetical protein	NC_013966.1	+	27945	28826	5.2719	3.88262	7.60103	4.46627	5.10271	5.1492	3.0688	6.14482	5.26111	4.91073
HVO_RS02000	hypothetical protein	NC_013966.1	+	28965	29153	2.27909	2.75034	2.77656	2.25795	1.28215	4.58228	1.50758	2.37172	1.96134	2.99057
HVO_RS02005	hypothetical protein	NC_013966.1	+	29245	29625	3.28887	6.16565	2.33373	7.72702	4.09934	8.57813	4.56003	4.45398	3.57049	6.73119
HVO_RS02010	hypothetical protein	NC_013966.1	+	29695	30357	12.4749	6.33695	9.64914	8.59575	11.5668	6.3463	15.3792	9.79172	12.2675	7.76768
HVO_RS02015	hypothetical protein	NC_013966.1	+	30432	30848	1.84669	2.00626	2.43978	2.69802	2.10886	1.41344	2.83901	1.5398	2.30859	1.91438
HVO_RS02020	hypothetical protein	NC_013966.1	+	30955	31446	1.81992	2.90851	3.26216	3.29868	3.65745	3.18057	3.80383	1.22416	3.13584	2.65298
HVO_RS02025	hypothetical protein	NC_013966.1	+	31450	31815	2.65645	1.64193	3.06448	2.65881	2.57	3.29767	3.74725	1.24602	3.00954	2.21111
HVO_RS02040	helix-turn-helix domain-containing protein	NC_013966.1	+	34050	34475	229.007	261.301	312.643	290.753	304.513	173.585	280.499	120.335	281.666	211.494
HVO_RS02045	hypothetical protein	NC_013966.1	+	34478	34780	168.352	188.627	256.863	234.406	214.393	164.074	223.806	118.283	215.854	176.347
HVO_RS02050	hypothetical protein	NC_013966.1	+	35744	36763	42.4894	68.5491	102.528	129.213	68.5835	89.6635	125.95	50.9203	84.8878	84.5864
HVO_RS02060	hypothetical protein	NC_013966.1	-	37548	38588	34.1789	36.3819	25.7425	23.9677	36.1655	32.4049	19.6462	26.7762	28.9333	29.8827
HVO_RS02065	universal stress protein	NC_013966.1	-	39046	39828	4.04558	7.66059	6.53826	9.07576	6.88192	9.40598	6.43177	6.15697	5.97438	8.07483
HVO_RS02075	M48 family metalloprotease	NC_013966.1	-	40485	41345	33.1535	40.4254	64.771	43.5742	39.2719	39.2794	54.5456	26.2361	47.9355	37.3788
HVO_RS02080	VTT domain-containing protein	NC_013966.1	-	41599	42171	16.4647	17.44	27.836	19.0228	23.0343	16.1346	25.4547	11.899	23.1974	16.1241
HVO_RS02085	universal stress protein	NC_013966.1	+	42424	43293	65.834	118.137	151.683	129.372	95.3926	181.868	62.823	134.008	93.9332	140.847
HVO_RS02090	amphi-Trp domain-containing protein	NC_013966.1	-	43402	43689	88.6097	333.114	92.5583	208.409	110.506	449.525	40.1082	353.159	82.9455	336.052
HVO_RS02095	hemolysin family protein	NC_013966.1	+	43972	45318	34.5423	41.6349	54.086	34.128	46.4694	44.9315	21.0008	38.1233	39.0246	39.7044
HVO_RS02100	hypothetical protein	NC_013966.1	+	45386	45781	11.0601	13.5832	12.6405	11.9666	11.4949	12.3268	8.1235	8.64265	10.8297	11.6298
HVO_RS02105	DUF6166 domain-containing protein	NC_013966.1	+	45861	46265	2.39444	5.85179	5.27872	6.09383	3.23799	5.67442	2.0315	5.11095	3.23566	5.68275
HVO_RS02110	hypothetical protein	NC_013966.1	+	46285	46563	4.33012	8.44606	4.73137	4.95597	6.88704	9.07067	2.48353	8.56363	4.60801	7.75908
HVO_RS02115	hypothetical protein	NC_013966.1	+	46613	46831	3.55186	4.19059	1.06648	2.03608	1.85331	9.57244	0.641192	5.75324	1.77821	5.38809
HVO_RS02120	DUF6166 domain-containing protein	NC_013966.1	+	46903	47589	1.39658	2.07367	1.77139	1.97251	1.75181	2.92085	1.19439	1.87683	1.52854	2.21096
HVO_RS02130	IS5-like element ISHvo2 family transposase	NC_013966.1	+	48734	49555	15.8393	12.7643	11.9863	22.8275	18.5886	18.8748	16.7719	10.578	15.7965	16.2612
HVO_RS02135	hypothetical protein	NC_013966.1	+	50627	51628	3.62509	3.66826	4.29046	5.21579	2.02319	5.66923	3.45012	3.90361	3.34722	4.61422
HVO_RS02140	hypothetical protein	NC_013966.1	+	51701	52048	12.6896	9.72499	10.7607	14.2268	14.9135	15.9802	14.4132	13.6891	13.1942	13.4053
HVO_RS02145	ArdC-like ssDNA-binding domain-containing protein	NC_013966.1	+	52135	53061	3.31391	3.54224	4.34019	4.53437	4.08509	3.2799	2.45768	3.88991	3.54922	3.81161
HVO_RS02150	hypothetical protein	NC_013966.1	+	53198	53737	3.77631	5.13075	7.58958	5.77974	5.49999	8.60112	2.97846	4.79152	4.96108	6.07578
HVO_RS02155	IS1595-like element ISHvo6 family transposase	NC_013966.1	-	53753	54730	0.151007	0.234448	0.344239	0.280476	0.289803	0.291015	0.140095	0	0.231286	0.201485
HVO_RS02160	hypothetical protein	NC_013966.1	+	54843	55166	13.5513	14.7129	18.1014	13.8929	22.7204	12.9045	13.8056	14.9621	17.0447	14.1181
HVO_RS02165	AAA family ATPase	NC_013966.1	-	55398	56897	21.1504	28.7522	67.4888	31.5049	40.0206	25.8913	29.3847	17.4133	39.5111	25.8904
HVO_RS02170	type B DNA-directed DNA polymerase	NC_013966.1	-	57789	59942	19.4329	19.1405	31.9206	21.0855	22.3385	17.0278	27.8571	15.3768	25.3873	18.1576
HVO_RS02175	RNA-guided endonuclease TnpB family protein	NC_013966.1	-	59944	61230	83.543	97.2873	170.291	113.103	98.6068	95.8071	156.901	90.3495	127.335	99.1366
HVO_RS02180	hypothetical protein	NC_013966.1	-	61404	61709	3.62711	1.72273	1.78136	4.09689	1.48869	2.36171	4.01253	0.540141	2.72742	2.18037
HVO_RS02185	hypothetical protein	NC_013966.1	-	61712	62551	4.41153	3.86358	4.06819	6.27913	4.9348	5.8599	5.75655	3.44495	4.79277	4.86189
HVO_RS02190	ribonuclease H-like domain-containing protein	NC_013966.1	-	62930	63529	4.87427	4.63506	12.143	6.7739	8.26592	6.41352	6.78106	4.33977	8.01606	5.54056
HVO_RS02195	metallophosphoesterase	NC_013966.1	-	63533	64375	6.65482	7.4098	23.7178	12.6788	11.1951	10.8397	16.1028	5.83577	14.4176	9.19101
HVO_RS02200	SOS response-associated peptidase	NC_013966.1	+	64556	65242	22.6429	17.6736	20.8188	32.7044	20.302	30.6748	27.9221	20.3013	22.9214	25.3385
HVO_RS02205	orc1/cdc6 family replication initiation protein	NC_013966.1	-	65261	66289	8.68313	6.20915	18.4171	11.5417	8.24072	7.67954	9.00379	6.45864	11.0862	7.97227
HVO_RS02210	AAA family ATPase	NC_013966.1	+	66855	70151	16.6803	16.521	27.4036	21.45	22.124	16.2508	19.4545	6.21262	21.4156	15.1086
HVO_RS02215	hypothetical protein	NC_013966.1	+	70141	71505	6.66939	9.48672	14.2253	11.7283	10.9967	9.43535	12.4451	5.72023	11.0841	9.09266
HVO_RS02220	IS4 family transposase	NC_013966.1	-	71953	73305	1.25174	1.39286	2.25202	1.387	2.91343	1.09927	0.672462	0.788607	1.77241	1.16694
HVO_RS02225	phospholipase D-like domain-containing protein	NC_013966.1	-	73368	75701	6.53642	6.5504	8.73	9.17234	8.51269	7.49784	5.80079	4.85623	7.39497	7.0192
HVO_RS02230	N-6 DNA methylase	NC_013966.1	-	75691	78957	8.11185	7.69465	6.7192	15.4658	8.48007	10.1073	5.9433	5.54019	7.3136	9.70198
HVO_RS02235	IS4-like element ISHvo12 family transposase	NC_013966.1	+	79038	80336	0.340443	1.07627	0.519588	2.65998	0.391469	0	0.721778	0	0.49332	0.934062
HVO_RS02240	ISH3 family transposase	NC_013966.1	-	81037	82203	0.958817	1.64896	1.077	4.08495	0.716499	2.75962	2.04804	1.38887	1.20009	2.4706
HVO_RS02245	IclR family transcriptional regulator	NC_013966.1	-	82394	83161	61.0949	45.9573	41.4744	65.1915	64.6087	33.1989	59.4885	29.1427	56.6666	43.3726
HVO_RS02250	Rieske 2Fe-2S domain-containing protein	NC_013966.1	-	83529	83906	28.5032	63.0375	52.869	42.8944	54.8334	30.1571	20.9289	48.5333	39.2836	46.1556
HVO_RS02255	amidohydrolase family protein	NC_013966.1	-	83913	84926	21.7332	65.3901	66.8116	26.2412	53.6562	40.4467	15.224	45.3254	39.3562	44.3509
HVO_RS02260	hypothetical protein	NC_013966.1	+	85338	86798	7.35976	27.7204	15.7171	25.937	8.44701	22.3941	10.1089	13.0905	10.4082	22.2855
HVO_RS02265	universal stress protein	NC_013966.1	-	86868	87392	8.47215	21.5568	14.8449	14.983	13.6882	14.4683	7.00418	9.57168	11.0023	15.1449
HVO_RS02270	fumarylacetoacetate hydrolase family protein	NC_013966.1	-	87519	88388	80.9481	211.134	163.221	217.076	96.9526	177.677	170.757	124.533	127.97	182.605
HVO_RS02275	FAD-binding and (Fe-S)-binding domain-containing protein	NC_013966.1	-	88508	91582	6.11829	26.161	12.3482	21.5571	11.8034	24.3326	6.41217	19.8604	9.17051	22.9778
HVO_RS02280	hypothetical protein	NC_013966.1	-	91575	91754	27.3658	120.054	11.8237	87.0291	36.7152	122.863	18.5657	65.3826	23.6176	98.8321
HVO_RS02285	cupin domain-containing protein	NC_013966.1	-	91874	92947	48.0171	151.295	83.491	190.1	69.0582	167.227	52.2681	107.826	63.2086	154.112
HVO_RS02290	SLC13 family permease	NC_013966.1	+	93074	94483	1.55455	1.32258	1.2253	2.05796	1.19545	1.80689	0.975348	1.43613	1.23766	1.65589
HVO_RS02295	acyl-CoA dehydrogenase family protein	NC_013966.1	-	94975	96120	25.5156	63.1164	66.1092	58.0401	44.8861	56.6143	32.6002	55.1465	42.2778	58.2293
HVO_RS02300	IclR family transcriptional regulator	NC_013966.1	+	96278	97018	42.3994	48.082	129.213	58.9352	60.8788	62.6344	58.076	34.4018	72.6419	51.0133
HVO_RS02305	hypothetical protein	NC_013966.1	+	97459	98913	1.37908	2.17157	2.18279	3.55499	2.24545	2.45206	2.65799	2.5253	2.11633	2.67598
HVO_RS02310	amidohydrolase family protein	NC_013966.1	+	98970	99812	107.446	126.476	144.764	187.426	144.948	100.757	169.54	69.8948	141.674	121.138
HVO_RS02315	acyl-CoA dehydrogenase family protein	NC_013966.1	+	99946	101091	9.13004	21.3073	34.5206	25.555	14.4345	30.0609	8.92056	26.0551	16.7514	25.7446
HVO_RS02320	3-hydroxyacyl-CoA dehydrogenase NAD-binding domain-containing protein	NC_013966.1	+	101218	103170	16.8053	41.7746	31.1948	48.8469	26.7737	34.7778	27.3118	33.5292	25.5214	39.7321
HVO_RS02325	long-chain fatty acid--CoA ligase	NC_013966.1	+	103229	104860	7.33872	23.311	15.8476	27.878	13.7957	16.9131	14.4066	22.6902	12.8471	22.6981
HVO_RS02330	TFIIB-type zinc ribbon-containing protein	NC_013966.1	-	105124	105390	2.45615	7.62759	3.56822	13.841	5.71813	11.843	1.96965	8.0313	3.42804	10.3357
HVO_RS02345	hypothetical protein	NC_013966.1	+	106831	107016	72.5772	95.6387	109.283	209.818	102.726	128.335	141.379	131.502	106.491	141.323
HVO_RS02355	hypothetical protein	NC_013966.1	-	107526	108455	4.18743	5.40495	5.94905	14.428	5.55659	6.41304	9.05631	4.42449	6.18735	7.66763
HVO_RS02365	hypothetical protein	NC_013966.1	-	108954	109349	4.45881	2.55703	2.5421	4.09585	5.17226	2.67374	4.88305	3.60566	4.26405	3.23307
HVO_RS02370	hypothetical protein	NC_013966.1	-	109523	109765	6.40729	4.388	5.17226	9.55154	8.68609	6.81552	6.56269	3.5006	6.70708	6.06392
HVO_RS02375	hypothetical protein	NC_013966.1	-	109784	110275	1.9843	1.52021	1.73811	2.77198	3.5217	3.2723	3.29675	1.25231	2.63522	2.2042
HVO_RS02380	ISH3-like element ISH51 family transposase	NC_013966.1	-	110914	112080	0.607143	0.706957	0.449357	1.26242	0.668805	1.45329	0.879815	0.623621	0.65128	1.01157
HVO_RS02385	transcriptional regulator	NC_013966.1	-	113348	113815	7.17913	8.45934	9.16072	9.07347	10.2964	10.9807	4.02876	13.0654	7.66624	10.3947
HVO_RS02390	DUF6516 family protein	NC_013966.1	-	113796	114104	122.733	165.599	135.476	98.5231	261.415	151.106	74.3512	249.217	148.494	166.111
HVO_RS02395	IS4-like element ISHvo13 family transposase	NC_013966.1	-	114246	115544	2.32274	2.50969	2.6142	4.5149	2.75571	3.48314	2.62836	0.364396	2.58025	2.71803
HVO_RS02400	IS5-like element ISHvo1 family transposase	NC_013966.1	+	115728	116552	19.8289	13.7655	33.3868	22.3809	26.2057	19.9248	34.0074	11.5528	28.3572	16.906
HVO_RS02405	PadR family transcriptional regulator	NC_013966.1	+	116872	117156	88.9582	71.533	172.37	106.646	84.3943	97.075	117.464	33.5121	115.797	77.1916
HVO_RS02410	cyclase family protein	NC_013966.1	-	117274	117957	15.1176	16.7175	32.7921	23.1165	14.6143	20.7678	21.6762	8.50555	21.0501	17.2768
HVO_RS02415	hypothetical protein	NC_013966.1	-	118039	118692	0	0.009156	0	0.04411	0	0.084439	0.004169	0	0.00104225	0.0344262
HVO_RS02420	helix-turn-helix domain-containing protein	NC_013966.1	+	118888	119529	7.19928	3.37863	7.97711	6.08981	6.04862	4.64827	9.56522	4.24726	7.69755	4.59099
HVO_RS02425	hypothetical protein	NC_013966.1	-	119867	120400	5.86098	2.83023	8.86865	4.59657	5.92418	3.67718	6.48531	2.49074	6.78478	3.39868
HVO_RS02430	ISH3 family transposase	NC_013966.1	+	121510	122676	0.981846	0.284537	0.494641	0.52487	1.03861	0.694797	0.78519	0	0.825072	0.376051
HVO_RS02435	site-specific integrase	NC_013966.1	-	122883	124082	14.6682	10.9698	30.5789	5.97457	20.1057	12.185	6.55654	8.13652	17.9773	9.31648
HVO_RS02440	tryptophan--tRNA ligase	NC_013966.1	+	124782	125963	13.2703	21.1894	22.8258	17.2234	15.2326	23.3377	8.88272	12.5689	15.0529	18.5798
HVO_RS02445	IS110-like element ISHvo10 family transposase	NC_013966.1	-	126290	127288	0.025142	0.019529	0	0.148617	0.005571	0.032955	0.003923	0.037248	0.008659	0.0595873
HVO_RS02450	hypothetical protein	NC_013966.1	+	127679	127990	155.701	1123.66	478.532	622.82	177.019	2739.72	96.3205	1000.99	226.893	1371.8
HVO_RS02455	glycine zipper family protein	NC_013966.1	-	130759	131637	7415.11	4659.5	11247.7	2688.17	14314.7	5945.55	1277.38	4837.42	8563.72	4532.66
HVO_RS02465	MarR family transcriptional regulator	NC_013966.1	+	133406	133768	54.0025	128.512	54.1414	121.735	60.9631	191.766	69.0149	137.351	59.5305	144.841
HVO_RS02470	hypothetical protein	NC_013966.1	+	135432	135617	68.1602	136.692	238.264	257.798	100.23	227.568	175.789	188.411	145.611	202.617
HVO_RS02480	HD family hydrolase	NC_013966.1	-	136233	136844	90.3044	128.4	188.101	142.536	177.515	116.943	204.422	106.033	165.086	123.478
HVO_RS02485	ArdC-like ssDNA-binding domain-containing protein	NC_013966.1	-	137066	137995	5.7298	4.70851	7.29416	7.42326	5.86135	8.06825	8.67884	5.61738	6.89104	6.45435
HVO_RS02490	hypothetical protein	NC_013966.1	-	138069	138407	2.73244	4.39271	2.49859	10.0877	1.38419	5.4885	5.80916	4.02812	3.10609	5.99927
HVO_RS02495	hypothetical protein	NC_013966.1	-	138506	138901	2.01186	2.26631	1.43529	1.8275	2.85209	1.7083	1.36848	0.70802	1.91693	1.62753
HVO_RS02500	IS4 family transposase	NC_013966.1	+	139404	140753	4.16766	5.50857	6.90823	4.39279	5.56294	4.76872	2.48224	2.80184	4.78027	4.36798
HVO_RS02505	ABC transporter ATP-binding protein	NC_013966.1	-	141079	142257	35.4125	46.0168	61.9452	58.6831	44.5024	50.0684	57.6254	29.4258	49.8714	46.0485
HVO_RS02510	carbohydrate ABC transporter permease	NC_013966.1	-	142260	143258	9.099	11.4377	7.69741	8.7278	13.7373	6.77429	6.50712	5.4754	9.2602	8.10379
HVO_RS02515	sugar ABC transporter permease	NC_013966.1	-	143258	144250	6.64765	10.1383	10.1187	8.13364	8.76109	9.40817	6.94733	6.29628	8.11869	8.49409
HVO_RS02520	extracellular solute-binding protein	NC_013966.1	-	144314	145801	19.2504	19.3033	27.5679	17.7284	19.0139	15.7271	29.8312	12.1383	23.9158	16.2243
HVO_RS02525	glucan 1%2C4-alpha-glucosidase	NC_013966.1	+	145899	147908	11.8492	9.09887	14.7186	12.5952	12.2771	10.1523	15.5964	7.94191	13.6104	9.94707
HVO_RS02530	TrmB family transcriptional regulator	NC_013966.1	+	148020	149084	38.9909	34.1595	92.5971	42.6853	50.8962	45.5224	35.8354	41.4096	54.5799	40.9442
HVO_RS02535	ISH3 family transposase	NC_013966.1	+	149297	150466	3.22457	1.38635	1.31935	2.19357	2.83889	2.50838	2.0757	2.00585	2.36463	2.02354
HVO_RS02540	hypothetical protein	NC_013966.1	-	151023	151238	16.742	12.8617	18.2297	17.4256	25.2859	17.6015	20.5878	10.853	20.2113	14.6855
HVO_RS02545	universal stress protein	NC_013966.1	-	151328	151816	39.0055	34.4688	43.8698	43.8264	52.731	26.6822	50.9346	27.6861	46.6353	33.1659
HVO_RS02550	VC_2705 family sodium/solute symporter	NC_013966.1	-	151820	153469	26.5306	16.781	34.8238	16.8919	26.261	13.7299	45.0165	12.7811	33.158	15.046
HVO_RS02555	DUF4212 domain-containing protein	NC_013966.1	-	153466	153903	19.295	15.6757	26.9151	11.8372	24.2357	9.33725	17.7561	16.0407	22.0505	13.2227
HVO_RS02560	acetate--CoA ligase	NC_013966.1	-	153959	155953	67.9272	46.2825	81.2258	36.3904	67.1432	28.0998	59.9637	44.7088	69.065	38.8704
HVO_RS02565	bacterio-opsin activator domain-containing protein	NC_013966.1	-	156152	157918	85.5926	53.6499	107.952	90.5913	141.057	46.3368	130.54	39.2814	116.285	57.4649
HVO_RS02570	acetate--CoA ligase	NC_013966.1	-	158062	159978	71.8445	51.2389	95.5513	79.9598	74.6854	56.002	109.374	50.8918	87.8638	59.5231
HVO_RS02575	aminotransferase class I/II-fold pyridoxal phosphate-dependent enzyme	NC_013966.1	+	160123	161286	36.0963	26.024	35.6824	35.9299	29.6357	29.748	38.9709	26.809	35.0963	29.6277
HVO_RS02580	histidine kinase N-terminal 7TM domain-containing protein	NC_013966.1	-	161332	163434	54.1994	40.9878	67.1447	61.2082	54.5503	40.5575	62.1232	38.5098	59.5044	45.3158
HVO_RS02585	TetR/AcrR family transcriptional regulator	NC_013966.1	+	163583	164173	60.6663	58.8485	96.5935	52.0608	82.9567	31.1211	73.1512	32.702	78.3419	43.6831
HVO_RS02590	MATE family efflux transporter	NC_013966.1	+	164170	165636	32.0814	42.363	65.9874	37.0307	56.4328	34.5016	48.0355	23.9139	50.6343	34.4523
HVO_RS02595	proline racemase family protein	NC_013966.1	-	165667	166728	8.68523	12.9176	15.9544	13.4038	14.449	12.5148	13.5207	7.85389	13.1523	11.6725
HVO_RS02600	hypothetical protein	NC_013966.1	-	166725	167048	5.29074	4.20139	5.97905	5.07742	4.57474	4.64456	5.74569	2.76434	5.39755	4.17193
HVO_RS02605	sodium-dependent transporter	NC_013966.1	-	167050	168516	6.80884	6.23653	12.4692	4.23383	9.19957	4.79994	6.77253	5.09009	8.81253	5.0901
HVO_RS02610	hypothetical protein	NC_013966.1	+	168878	169117	12.9151	11.5941	17.0827	7.32081	13.2741	9.93401	3.8336	8.5418	11.7764	9.34768
HVO_RS02615	helix-turn-helix domain-containing protein	NC_013966.1	-	169386	170126	39.1004	17.9265	44.9237	16.9851	33.9419	11.4762	52.45	18.7669	42.604	16.2887
HVO_RS02620	DUF106 domain-containing protein	NC_013966.1	+	170366	171283	55.3701	54.7565	72.6165	69.0952	79.1188	81.8436	87.5789	36.7617	73.6711	60.6143
HVO_RS02625	hypothetical protein	NC_013966.1	+	171389	171826	7.47187	6.16725	4.77132	12.6804	6.58531	11.1982	9.71321	10.491	7.13543	10.1342
HVO_RS02630	chloride channel protein	NC_013966.1	-	171875	173740	13.4638	18.1318	23.9946	30.6876	23.4499	22.9323	22.6024	16.183	20.8777	21.9837
HVO_RS02635	hypothetical protein	NC_013966.1	-	173913	174278	69.2824	46.9286	136.43	44.8641	95.8024	71.9134	62.311	112.066	90.9563	68.9431
HVO_RS02645	preprotein translocase subunit SecY	NC_013966.1	+	175476	176942	2.18755	3.28661	4.63418	4.50371	3.2427	3.83315	5.51017	2.15897	3.89365	3.44561
HVO_RS02650	amino acid permease	NC_013966.1	+	177066	179501	8.46691	9.80167	12.6908	14.8394	12.1095	13.2483	13.336	13.9246	11.6508	12.9535
HVO_RS02655	ABC transporter permease	NC_013966.1	-	179508	180359	7.02202	12.6291	10.4193	22.755	13.5041	11.7309	11.5258	21.6953	10.6178	17.2026
HVO_RS02660	ABC transporter ATP-binding protein	NC_013966.1	-	180356	181339	3.86598	3.66587	3.99038	4.22723	4.10473	5.1583	3.62147	3.86157	3.89564	4.22824
HVO_RS02665	V-type ATP synthase subunit D	NC_013966.1	+	181448	182215	84.6389	79.5687	115.64	107.679	82.7411	132.064	71.4676	90.6789	88.6218	102.498
HVO_RS02670	hypothetical protein	NC_013966.1	+	182280	183068	101.309	142.864	101.752	208.902	116.059	206.747	127.023	117.318	111.536	168.958
HVO_RS02675	hypothetical protein	NC_013966.1	+	183065	184846	99.9842	103.27	101.994	155.401	110.935	129.796	128.505	106.753	110.355	123.805
HVO_RS02680	hypothetical protein	NC_013966.1	-	184889	185605	45.9565	55.5552	65.6016	91.6366	44.0833	74.8094	79.3302	53.4506	58.7429	68.863
HVO_RS02685	hypothetical protein	NC_013966.1	-	185664	186275	49.5271	27.3742	45.3092	48.2585	40.1359	34.9076	66.8519	22.1203	50.456	33.1652
HVO_RS02690	hypothetical protein	NC_013966.1	+	186476	186715	316.556	303.634	479.72	654.455	238.671	503.451	651.141	354.916	421.522	454.114
HVO_RS02695	hypothetical protein	NC_013966.1	+	187110	188408	16.0788	27.9507	25.9076	39.6357	18.6294	39.9394	20.7148	26.994	20.3327	33.6299
HVO_RS02700	hypothetical protein	NC_013966.1	-	188487	189008	62.2003	65.3698	66.0917	68.9186	62.1186	106.022	35.0289	67.5775	56.3599	76.9719
HVO_RS02705	type II toxin-antitoxin system VapC family toxin	NC_013966.1	-	189115	189552	46.4265	58.6224	55.0123	75.2781	47.71	76.4255	65.7919	56.5545	53.7352	66.7201
HVO_RS02710	hypothetical protein	NC_013966.1	-	189549	189824	168.122	183.938	105.56	229.263	160.201	223.294	173.704	175.483	151.897	202.995
HVO_RS02715	hypothetical protein	NC_013966.1	-	189973	191235	7.15631	5.3235	11.0832	9.5341	9.25395	7.68533	10.1666	6.43434	9.41499	7.24432
HVO_RS02720	polysaccharide deacetylase family protein	NC_013966.1	+	191800	193056	6.33507	4.48942	6.24129	5.95629	5.63562	6.40234	6.67963	4.33987	6.2229	5.29698
HVO_RS02725	glycosyltransferase family 2 protein	NC_013966.1	+	193394	194533	7.07315	2.31225	7.33212	4.16949	4.81843	3.63777	7.87836	3.39918	6.77552	3.37967
HVO_RS02730	DUF1616 domain-containing protein	NC_013966.1	+	194607	195656	2.09998	1.87685	2.65517	2.14702	2.24997	1.28349	2.5614	1.31534	2.39163	1.65568
HVO_RS02735	hypothetical protein	NC_013966.1	-	195849	198572	8.64573	5.0454	8.7201	4.98357	10.4795	4.44756	5.58863	8.26061	8.35849	5.68429
HVO_RS02740	lipopolysaccharide biosynthesis protein	NC_013966.1	-	199027	200547	3.0437	4.13374	3.79858	3.77728	3.29844	4.91649	3.10039	3.34309	3.31028	4.04265
HVO_RS02745	hypothetical protein	NC_013966.1	-	200867	202669	6.62167	8.45352	8.72566	11.7842	10.0545	9.68806	8.00029	7.27179	8.35052	9.29938
HVO_RS02750	asparagine synthase-related protein	NC_013966.1	+	202975	204816	3.24755	3.22019	3.01342	3.85159	3.95946	2.74203	3.75059	3.5925	3.49276	3.35158
HVO_RS02755	CRISPR-associated endoribonuclease Cas6	NC_013966.1	+	207954	208772	412.271	822.49	787.397	546.084	463.518	814.029	303.16	763.054	491.586	736.414
HVO_RS02760	type I-B CRISPR-associated protein Cas8b/Csh1	NC_013966.1	+	208772	210925	255.204	650.558	520.285	370.979	387.706	399.695	186.872	466.464	337.517	471.924
HVO_RS02765	type I-B CRISPR-associated protein Cas7/Csh2	NC_013966.1	+	210946	211968	147.964	372.107	279.876	299.438	215.412	251.98	142.749	233.191	196.5	289.179
HVO_RS02770	type I-B CRISPR-associated protein Cas5b	NC_013966.1	+	211979	212776	111.033	269.52	269.738	233.832	171.361	218.224	138.747	201.605	172.72	230.795
HVO_RS02775	CRISPR-associated endonuclease Cas3''	NC_013966.1	+	212801	215614	33.1911	49.5968	55.8606	28.4969	53.3901	31.0175	12.7821	49.7814	38.806	39.7232
HVO_RS02780	CRISPR-associated protein Cas4	NC_013966.1	+	215804	216355	7.0763	12.6129	12.8494	11.1483	11.2813	7.06838	7.44265	8.29928	9.66241	9.78221
HVO_RS02785	type I-B CRISPR-associated endonuclease Cas1b	NC_013966.1	+	216359	217354	9.67691	12.3102	16.0193	18.2253	12.876	15.0912	16.6932	11.8144	13.8163	14.3603
HVO_RS02790	CRISPR-associated endonuclease Cas2	NC_013966.1	+	217356	217616	9.71748	10.656	16.5408	19.2482	10.669	9.97495	17.1877	10.9943	13.5287	12.7184
HVO_RS02795	glycosyltransferase family 4 protein	NC_013966.1	-	218613	219671	236.175	211.002	271.468	291.044	272.806	179.569	231.314	150.827	252.941	208.111
HVO_RS02800	DUF354 domain-containing protein	NC_013966.1	-	219846	220925	55.9728	59.5809	62.2257	92.7338	62.8261	54.6521	62.9008	61.946	60.9813	67.2282
HVO_RS02805	metal-dependent hydrolase	NC_013966.1	+	221276	221863	12.973	14.3049	24.3649	29.7367	14.3011	21.154	26.3582	19.5736	19.4993	21.1923
HVO_RS02810	acyltransferase	NC_013966.1	+	222046	222621	15.5474	16.0661	16.596	25.7511	18.4731	15.1094	22.905	21.5919	18.3804	19.6296
HVO_RS02815	DegT/DnrJ/EryC1/StrS family aminotransferase	NC_013966.1	+	222618	223721	4.57102	5.46311	7.96386	7.77585	6.0649	7.26028	8.37637	11.622	6.74404	8.0303
HVO_RS02820	Gfo/Idh/MocA family oxidoreductase	NC_013966.1	+	223718	224803	5.1949	3.94144	4.5844	8.28211	4.40399	5.02684	6.3968	9.68866	5.14502	6.73476
HVO_RS02825	nucleotide sugar dehydrogenase	NC_013966.1	+	224800	226227	3.44384	2.19721	3.94633	3.75439	1.90504	1.89269	4.31107	3.66323	3.40157	2.87688
HVO_RS02830	UDP-N-acetylglucosamine 2-epimerase (non-hydrolyzing)	NC_013966.1	+	226224	227309	3.26237	3.04444	3.35629	4.73908	4.81005	3.91547	3.75868	5.1539	3.79685	4.21322
HVO_RS02835	polysaccharide deacetylase family protein	NC_013966.1	+	227302	228387	5.48608	4.41066	5.21632	6.95485	6.11181	6.05509	6.55749	6.47982	5.84292	5.97511
HVO_RS02840	hypothetical protein	NC_013966.1	+	228450	229766	3.65171	3.05284	3.65852	3.17897	3.41503	3.41417	2.9739	3.11516	3.42479	3.19028
HVO_RS02845	GNAT family N-acetyltransferase	NC_013966.1	+	230037	231125	6.80544	6.40291	5.77681	9.04442	8.62763	6.65035	10.084	7.21528	7.82347	7.32824
HVO_RS02850	GNAT family N-acetyltransferase	NC_013966.1	+	231214	232251	4.98676	4.43057	7.11947	5.95179	4.71901	4.72063	7.28118	4.25176	6.0266	4.83869
HVO_RS02855	winged helix-turn-helix domain-containing protein	NC_013966.1	-	232306	232602	1.58225	1.69493	3.68311	4.12306	2.84849	1.99525	2.4535	1.66953	2.64184	2.37069
HVO_RS02860	5'/3'-nucleotidase SurE	NC_013966.1	+	233027	233902	56.3257	72.0489	90.917	71.6526	67.3765	72.1412	86.8394	51.6528	75.3647	66.8738
HVO_RS02865	CBS domain-containing protein	NC_013966.1	-	233930	234334	168.601	131.893	183.085	131.674	127.689	125.642	202.936	93.7877	170.578	120.749
HVO_RS02870	peptide-methionine (S)-S-oxide reductase MsrA	NC_013966.1	+	234476	235045	300.192	276.935	234.925	399.175	186.738	411.179	210.31	457.929	233.041	386.304
HVO_RS02875	hypothetical protein	NC_013966.1	-	235086	236366	55.1457	73.5959	53.1771	98.212	40.7303	101.413	46.9027	136	48.9889	102.305
HVO_RS02880	hypothetical protein	NC_013966.1	-	236463	236645	32.5046	49.4034	37.521	80.9344	31.2705	71.4492	41.284	39.0357	35.645	60.2056
HVO_RS02885	hypothetical protein	NC_013966.1	-	237010	237345	54.3749	100.716	90.2156	82.927	56.6646	113.944	42.5061	122.682	60.9403	105.067
HVO_RS02890	hypothetical protein	NC_013966.1	-	237346	237771	178.697	337.244	383.761	384.723	169.616	516.407	188.567	411.528	230.16	412.475
HVO_RS02895	hypothetical protein	NC_013966.1	-	237783	238007	149.949	385.54	158.362	339.944	138.618	520.4	161.677	606.827	152.152	463.178
HVO_RS02900	hypothetical protein	NC_013966.1	-	238018	238752	75.399	157.342	72.2248	128.14	56.6389	192.358	64.5456	222.124	67.2021	174.991
HVO_RS02905	N-6 DNA methylase	NC_013966.1	-	239082	241382	13.8416	16.7862	18.5733	22.9107	18.6745	21.8727	13.9865	12.9871	16.269	18.6392
HVO_RS02910	IS4-like element ISHvo11 family transposase	NC_013966.1	-	241631	242983	0.608513	0.748542	1.14609	1.21992	0.711349	0.52236	1.00561	0.127917	0.867889	0.654686
HVO_RS02920	IS5-like element ISHvo3 family transposase	NC_013966.1	-	243730	244560	26.126	25.5632	21.9999	58.8429	35.6303	42.7441	21.5197	20.2614	26.319	36.8529
HVO_RS02930	hypothetical protein	NC_013966.1	-	246816	247001	226.853	352.778	224.138	173.059	264.859	320.206	119.314	341.295	208.791	296.835
HVO_RS02935	type II toxin-antitoxin system death-on-curing family toxin	NC_013966.1	-	247020	247418	69.3416	152.802	79.6684	180.934	96.1433	287.376	69.7523	122.432	78.7264	185.886
HVO_RS02940	hypothetical protein	NC_013966.1	-	247481	248008	96.9877	326.138	124.167	315.057	120.994	671.466	105.212	286.791	111.84	399.863
HVO_RS02945	hypothetical protein	NC_013966.1	-	248158	248589	2.84246	2.34708	0.834922	3.25542	1.43406	2.93522	3.65759	2.56001	2.19226	2.77443
HVO_RS02950	primase-associated protein	NC_013966.1	-	249136	250008	10.794	16.7657	14.1839	28.0549	11.8811	21.6192	17.2269	16.9647	13.5215	20.8511
HVO_RS02955	helix-turn-helix domain-containing protein	NC_013966.1	-	250327	250863	9.89458	29.2169	26.2474	40.8259	11.2137	37.9587	19.5135	30.9708	16.7173	34.7431
HVO_RS02960	ISH3-like element ISH51 family transposase	NC_013966.1	-	251563	252729	0.617474	1.67776	1.03805	3.12706	0.842335	3.88804	1.75963	1.84194	1.06437	2.6337
HVO_RS02965	helix-turn-helix domain-containing protein	NC_013966.1	-	252951	253325	51.8665	100.592	59.3063	126.361	73.8042	149.405	72.5882	155.227	64.3913	132.896
HVO_RS02970	MarR family transcriptional regulator	NC_013966.1	-	254138	254551	28.978	52.1893	46.9764	80.8507	44.9069	87.7653	50.161	75.3195	42.7556	74.0312
HVO_RS02975	ATP-binding protein	NC_013966.1	+	254889	256274	22.4109	33.5854	34.3759	45.8325	33.7278	48.5779	30.1062	30.2638	30.1552	39.5649
HVO_RS02980	hypothetical protein	NC_013966.1	+	256788	257111	74.5231	111.639	86.4373	34.7353	102.016	125.016	25.7777	84.5139	72.1885	88.9761
HVO_RS02985	orc1/cdc6 family replication initiation protein	NC_013966.1	-	257391	258668	37.0376	41.7012	47.5674	41.5151	46.6054	53.9341	23.3179	40.0644	38.6321	44.3037
HVO_RS02990	IS1595-like element ISHvo6 family transposase	NC_013966.1	-	259692	260669	0.181568	0.739686	0.112227	1.33296	0.516568	1.00552	0.248128	0.774221	0.264623	0.963097
HVO_RS02995	IS4 family transposase	NC_013966.1	-	261232	262584	1.79955	1.03094	1.68963	0.63983	2.10304	1.32493	0.445243	0.583301	1.50937	0.894752
HVO_RS03000	hypothetical protein	NC_013966.1	-	263455	264216	13.5342	11.2014	6.53755	12.7184	12.8222	19.391	14.729	14.2159	11.9057	14.3817
HVO_RS03005	ISH3 family transposase	NC_013966.1	+	264290	265456	5.23077	3.83389	2.04538	3.62977	4.908	3.57181	3.33512	3.0966	3.87982	3.53302
HVO_RS03010	Ig-like domain-containing protein	NC_013966.1	+	265885	268899	4.03263	3.89686	5.5828	4.0588	4.51881	4.92125	4.52391	2.68045	4.66454	3.88934
HVO_RS03015	IS6 family transposase	NC_013966.1	-	268959	269635	0.810257	1.06342	0.398487	2.32748	0.386399	1.74436	0.577948	0.409032	0.543273	1.38607
HVO_RS03020	IclR family transcriptional regulator	NC_013966.1	-	270416	271183	51.3802	98.8155	116.572	92.0807	52.9877	129.081	70.811	78.8636	72.9378	99.7101
HVO_RS03025	galactonate dehydratase	NC_013966.1	-	271250	272401	7.34788	17.3334	9.20617	10.5704	6.21432	16.577	5.9068	15.3098	7.16879	14.9476
HVO_RS03035	anaerobic glycerol-3-phosphate dehydrogenase subunit GlpA	NC_013966.1	+	274083	275774	26.1621	106.236	45.4202	44.909	26.3257	112.251	24.8687	56.9244	30.6942	80.08
HVO_RS03040	glycerol-3-phosphate dehydrogenase subunit GlpB	NC_013966.1	+	275764	277122	21.0921	99.3625	33.5347	28.9234	28.6172	55.9325	24.4979	67.0522	26.9355	62.8177
HVO_RS03045	anaerobic glycerol-3-phosphate dehydrogenase subunit C	NC_013966.1	+	277185	278621	13.7758	78.7667	31.9032	18.6959	17.5334	41.1559	17.1739	50.3919	20.0966	47.2526
HVO_RS03050	heme-binding protein	NC_013966.1	+	278689	279132	143.89	508.47	234.38	247.214	221.199	304.121	316.985	208.666	229.114	317.118
HVO_RS03055	trehalose utilization protein ThuA	NC_013966.1	+	279373	280086	12.0404	35.3242	20.7779	24.5395	16.1589	27.045	23.6205	21.9369	18.1494	27.2114
HVO_RS03060	inositol monophosphatase	NC_013966.1	+	280224	281027	74.0999	209.829	103.949	159.462	80.0917	232.254	65.3207	155.418	80.8654	189.241
HVO_RS03065	hypothetical protein	NC_013966.1	-	281180	282259	34.6442	46.1545	87.9211	23.6776	37.7285	36.1194	30.3641	33.3603	47.6645	34.828
HVO_RS03070	carbohydrate kinase	NC_013966.1	-	282252	283844	36.1488	29.9467	62.0997	16.5066	37.8877	25.8937	28.4411	26.555	41.1443	24.7255
HVO_RS03075	DNA/RNA nuclease SfsA	NC_013966.1	+	285239	285952	8.41965	20.5886	19.8276	24.7683	10.5613	20.322	18.3016	14.9729	14.2776	20.163
HVO_RS03080	IS110-like element ISHvo9 family transposase	NC_013966.1	-	286325	287323	0.025393	0.075411	0.060668	0.125714	0.004286	0.075477	0.059705	0	0.037513	0.0691505
HVO_RS03085	DNA-directed RNA polymerase subunit M	NC_013966.1	-	287605	287922	27.7411	13.2453	21.8468	14.5155	22.2093	6.31515	22.2556	13.7505	23.5132	11.9566
HVO_RS03090	IclR family transcriptional regulator	NC_013966.1	-	288639	289421	25.9396	32.3369	26.9979	20.6168	29.9117	33.808	10.1104	18.8334	23.2399	26.3988
HVO_RS03095	sn-glycerol-3-phosphate ABC transporter ATP-binding protein UgpC	NC_013966.1	+	289927	291024	25.4653	100.916	38.6882	54.5739	26.7169	47.4606	18.0127	17.3016	27.2208	55.0629
HVO_RS03100	creatininase family protein	NC_013966.1	+	291026	291826	7.44025	64.2322	16.2115	34.2056	9.13896	14.2321	3.55721	4.60227	9.08699	29.318
HVO_RS03105	sugar ABC transporter substrate-binding protein	NC_013966.1	+	291900	293252	26.3001	102.121	38.8834	62.2137	28.0752	21.2668	13.4267	14.0888	26.6713	49.9225
HVO_RS03110	sugar ABC transporter permease	NC_013966.1	+	293262	294200	1.89136	15.4197	3.4976	11.2408	3.13239	2.07195	2.11484	1.09759	2.65904	7.45751
HVO_RS03115	carbohydrate ABC transporter permease	NC_013966.1	+	294197	295042	1.54321	12.2308	2.2715	11.9271	3.17308	3.10813	1.71824	2.08361	2.17651	7.33741
HVO_RS03120	hypothetical protein	NC_013966.1	+	295087	296235	24.9775	43.9044	54.0519	71.1498	24.5276	32.612	55	21.0924	39.6392	42.1897
HVO_RS03125	mandelate racemase/muconate lactonizing enzyme family protein	NC_013966.1	+	296277	297443	38.9312	102.876	62.8786	108.943	41.6912	56.2804	53.762	38.706	49.3158	76.7015
HVO_RS03130	SDR family NAD(P)-dependent oxidoreductase	NC_013966.1	+	297495	298337	74.7029	314.535	169.426	413.812	133.707	148.833	116.245	112.441	123.52	247.405
HVO_RS03135	RidA family protein	NC_013966.1	+	298349	298723	39.6365	188.556	142.582	280.116	76.897	79.2795	72.5882	60.3996	82.926	152.088
HVO_RS03140	bifunctional 4-hydroxy-2-oxoglutarate aldolase/2-dehydro-3-deoxy-phosphogluconate aldolase	NC_013966.1	-	298924	299571	5.30857	21.1593	5.17093	31.9383	5.81951	8.99822	6.52097	9.01548	5.70499	17.7778
HVO_RS03145	hypothetical protein	NC_013966.1	+	299913	300899	34.8111	69.9836	83.548	70.2142	46.7516	52.2515	47.3452	29.4274	53.114	55.4692
HVO_RS03150	APC family permease	NC_013966.1	-	301644	302996	0.466873	0.665022	0.842084	0.517415	0.338587	0.825337	0.530765	0.104252	0.544577	0.528007
HVO_RS03155	ABC transporter ATP-binding protein	NC_013966.1	+	303472	304617	2.54145	4.09461	4.82809	6.33378	2.4915	2.52245	3.43059	2.86942	3.32291	3.95507
HVO_RS03160	ABC transporter ATP-binding protein	NC_013966.1	+	304619	305785	1.50075	2.38224	2.2794	1.6443	1.3134	3.08632	0.908291	1.17087	1.50046	2.07093
HVO_RS03165	Zn-dependent hydrolase	NC_013966.1	+	305947	307179	2.56318	17.0558	5.00803	11.5593	2.05597	19.2691	1.29642	6.76214	2.7309	13.6616
HVO_RS03170	LLM class flavin-dependent oxidoreductase	NC_013966.1	+	307182	308231	0.627673	2.4122	0.984426	0.725701	0.73966	1.0367	0.278505	1.02689	0.657566	1.30037
HVO_RS03175	3-oxoacyl-ACP reductase FabG	NC_013966.1	+	308329	309084	4.70967	12.1289	6.4682	11.4944	6.8604	12.3393	4.39605	8.00799	5.60858	10.9926
HVO_RS03180	ABC transporter permease subunit	NC_013966.1	+	309145	309996	0.666825	2.1745	1.0397	2.33774	1.3221	2.65497	0.775864	1.85869	0.951123	2.25648
HVO_RS03185	SDR family NAD(P)-dependent oxidoreductase	NC_013966.1	-	310066	310830	0.929474	1.11456	0.383565	2.48723	0.721399	2.4037	1.0109	1.41511	0.761335	1.85515
HVO_RS03190	extracellular solute-binding protein	NC_013966.1	+	311015	312424	4.06994	10.5979	5.53573	12.2283	2.88644	15.3035	5.11532	6.10292	4.40186	11.0582
HVO_RS03195	ABC transporter permease	NC_013966.1	+	312482	313378	0.965738	1.23201	1.20672	0.990324	0.450571	2.20922	0.292193	1.1596	0.728806	1.39779
HVO_RS03200	polysaccharide deacetylase	NC_013966.1	+	313476	314375	5.53846	10.1829	6.44259	9.05785	6.92109	7.29763	6.61642	6.20846	6.37964	8.18672
HVO_RS03205	asparaginase	NC_013966.1	-	314482	315456	5.14437	13.0716	4.75836	17.0632	6.48882	19.6735	6.16584	13.8271	5.63935	15.9088
HVO_RS03210	amidohydrolase family protein	NC_013966.1	+	315790	317169	5.43535	13.4649	6.76314	13.0654	5.74481	15.0775	5.9635	10.6658	5.9767	13.0684
HVO_RS03215	TCP-1/cpn60 chaperonin family protein	NC_013966.1	+	317221	318993	2.95235	4.97529	2.47559	6.29075	2.63789	4.89844	2.69289	4.61768	2.68968	5.19554
HVO_RS03220	CoA-acylating methylmalonate-semialdehyde dehydrogenase	NC_013966.1	-	319083	320552	5.17775	13.0312	9.83973	18.6455	10.2832	16.7921	14.922	8.45872	10.0557	14.2319
HVO_RS03225	aspartate aminotransferase family protein	NC_013966.1	+	320724	322061	9.70983	29.6763	14.8778	43.0067	15.5595	49.2205	11.5065	21.9547	12.9134	35.9646
HVO_RS03230	Lrp/AsnC family transcriptional regulator	NC_013966.1	+	322110	322643	39.9187	79.2627	62.7656	67.0024	48.8174	135.311	20.6699	82.8912	43.0429	91.1168
HVO_RS03235	transposase	NC_013966.1	+	323165	323504	0.543698	0.920387	1.08802	0.920153	0.465915	2.20675	0.16891	0.946803	0.566635	1.24852
HVO_RS03240	hypothetical protein	NC_013966.1	-	324116	324808	2.64176	2.29153	3.75635	6.60769	3.93912	3.12237	4.43396	4.28183	3.6928	4.07586
HVO_RS03245	halocin C8-like domain-containing protein	NC_013966.1	-	324918	325835	10.8701	14.3676	13.4497	33.6279	15.8029	19.9591	23.1498	12.0368	15.8181	19.9978
HVO_RS03250	MarR family transcriptional regulator	NC_013966.1	+	326055	326849	24.6129	25.5479	31.6963	33.4696	27.8527	41.3327	22.4098	33.9862	26.6429	33.5841
HVO_RS03255	helix-turn-helix transcriptional regulator	NC_013966.1	-	326858	327058	67.2884	93.3345	97.1711	94.8709	98.312	157.631	51.9619	103.27	78.6834	112.277
HVO_RS03260	hypothetical protein	NC_013966.1	-	327064	327459	114.459	125.622	157.84	110.329	140.247	207.57	64.4509	152.27	119.249	148.948
HVO_RS03265	hypothetical protein	NC_013966.1	-	327461	327691	74.3611	82.8154	86.612	46.6795	80.4084	134.675	26.2415	95.0657	66.9058	89.8088
HVO_RS03270	hypothetical protein	NC_013966.1	-	328146	329093	38.991	49.5177	64.2372	70.0257	53.0878	61.732	70.7258	32.7686	56.7604	53.511
HVO_RS03275	helix-turn-helix domain-containing protein	NC_013966.1	+	329316	329672	305.774	363.047	254.085	424.695	404.616	333.835	440.834	229.78	351.327	337.839
HVO_RS03280	hypothetical protein	NC_013966.1	+	329674	329997	70.1401	71.0755	112.663	121.816	100.209	85.2229	114.073	50.7917	99.2715	82.2265
HVO_RS03285	hypothetical protein	NC_013966.1	-	330580	331347	50.0828	98.6953	127.292	101.984	74.5707	97.3454	107.723	85.4957	89.9173	95.88
HVO_RS03290	hypothetical protein	NC_013966.1	-	331609	332316	4.09384	4.71869	5.15395	6.60258	4.85102	6.16118	5.9592	6.0575	5.0145	5.88499
HVO_RS03295	ABC transporter permease subunit	NC_013966.1	+	332463	333305	8.40017	14.5059	19.5089	16.0168	13.1991	11.3102	11.3351	9.25922	13.1108	12.773
HVO_RS03300	ABC transporter ATP-binding protein	NC_013966.1	+	333302	334057	12.7928	19.9509	33.3152	30.0083	24.8564	21.0895	30.3148	15.2342	25.3198	21.5707
HVO_RS03305	hypothetical protein	NC_013966.1	+	334054	334635	19.6616	21.6192	19.9897	33.1612	30.361	21.2763	31.0212	13.9676	25.2584	22.5061
HVO_RS03315	beta-galactosidase	NC_013966.1	-	336439	338493	33.8741	42.7252	70.9651	38.8281	39.1758	43.3552	40.4268	45.3224	46.1105	42.5577
HVO_RS03320	2-dehydro-3-deoxygalactonokinase KdgK2	NC_013966.1	+	338726	339682	18.2954	22.8226	25.2062	37.1349	20.2218	31.5417	27.9244	19.1274	22.912	27.6566
HVO_RS03325	bifunctional 4-hydroxy-2-oxoglutarate aldolase/2-dehydro-3-deoxy-phosphogluconate aldolase	NC_013966.1	-	339767	340414	36.7565	43.4624	52.2476	64.225	35.1655	61.1167	52.877	45.9467	44.2617	53.6877
HVO_RS03330	D-xylose 1-dehydrogenase Gfo6	NC_013966.1	-	340496	341569	6.32659	8.17545	14.1615	10.4218	8.70149	10.2441	9.75565	8.71642	9.7363	9.38946
HVO_RS03335	galactonate dehydratase	NC_013966.1	+	341689	342843	179.676	229.643	189.093	316.26	199.299	318.971	180.061	274.446	187.032	284.83
HVO_RS03340	IclR family transcriptional regulator	NC_013966.1	+	342911	343681	38.6416	35.7175	80.3709	33.1484	42.8471	37.4361	27.1316	40.8547	47.2478	36.7892
HVO_RS03345	SprT-like domain-containing protein	NC_013966.1	+	344829	345425	56.6109	54.3487	80.5514	99.0711	59.6453	68.6565	73.9132	64.7641	67.6802	71.7101
HVO_RS03350	hypothetical protein	NC_013966.1	-	345455	345649	91.594	63.0261	118.578	144.469	103.519	112.647	145.271	62.5764	114.741	95.6795
HVO_RS03355	DUF1028 domain-containing protein	NC_013966.1	+	346018	346707	40.3069	22.0925	42.8047	37.5821	31.0636	36.3923	44.135	27.6889	39.5775	30.939
HVO_RS03360	ABC transporter ATP-binding protein	NC_013966.1	-	346747	348900	16.6658	9.05894	25.0431	10.902	16.9982	8.37952	17.0285	8.12342	18.9339	9.11598
HVO_RS03365	ABC transporter permease	NC_013966.1	-	348897	349796	7.5609	2.84064	9.78994	2.64413	8.14176	2.09979	4.51275	3.91142	7.50134	2.87399
HVO_RS03370	ABC transporter permease	NC_013966.1	-	349796	350755	10.8966	5.26684	15.2888	2.72808	9.78385	3.38121	6.36337	4.77479	10.5832	4.03773
HVO_RS03375	ABC transporter substrate-binding protein	NC_013966.1	-	350771	352444	67.9938	30.24	78.3745	22.4418	65.1282	18.0674	32.567	29.8166	61.0159	25.1415
HVO_RS03380	Zn-dependent hydrolase	NC_013966.1	+	352857	354104	57.1102	7.11408	59.1772	12.1368	40.0213	10.6399	60.4542	12.9443	54.1907	10.7088
HVO_RS03390	IclR family transcriptional regulator	NC_013966.1	+	354529	355344	9.47839	22.295	12.0273	19.1967	8.04386	26.8237	16.4015	21.5502	11.4878	22.4664
HVO_RS03395	universal stress protein	NC_013966.1	-	356250	357006	28.4695	37.3117	42.4828	57.5203	26.6633	47.0221	52.9794	32.4572	37.6488	43.5778
HVO_RS03405	tyrosine-type recombinase/integrase	NC_013966.1	+	357800	359047	55.5356	44.5561	53.2202	48.1718	53.7372	36.2497	68.3068	29.5324	57.6999	39.6275
HVO_RS03435	ISH3 family transposase	NC_013966.1	+	365276	365710	6.84843	6.48244	3.11531	7.96151	5.7774	7.74275	5.66088	2.88651	5.35051	6.2683
HVO_RS03440	IS4-like element ISHvo11 family transposase	NC_013966.1	+	365782	367134	0.211068	0.549949	0.657443	0.461538	0.640467	0.194659	0.783678	0.212982	0.573164	0.354782
HVO_RS03445	ATP-binding protein	NC_013966.1	+	367149	368417	2.01268	3.20911	1.89292	1.86959	2.11302	2.02397	2.61113	1.20086	2.15744	2.07588
HVO_RS03450	hypothetical protein	NC_013966.1	+	368414	369298	1.17182	2.13096	3.14394	1.96283	1.30038	2.78937	2.39234	0.774421	2.00212	1.91439
HVO_RS03455	primase-associated protein	NC_013966.1	+	369295	370806	3.36464	5.55267	2.72058	4.40126	4.06731	4.62688	4.89208	3.58963	3.76116	4.54261
HVO_RS03460	hypothetical protein	NC_013966.1	-	371820	372134	7.5469	11.8249	10.6397	9.77234	8.44044	14.9841	9.45013	6.45584	9.01929	10.7593
HVO_RS03465	twin-arginine translocation signal domain-containing protein	NC_013966.1	+	372421	373065	8.27715	12.458	10.4874	10.7052	11.1123	11.6275	6.90824	9.12449	9.19627	10.9788
HVO_RS03470	PQQ-like beta-propeller repeat protein	NC_013966.1	-	373202	374380	11.1718	14.8524	14.2882	10.65	12.7497	11.6229	10.7225	7.96217	12.2331	11.2719
HVO_RS03475	hypothetical protein	NC_013966.1	+	374510	374917	2.61014	1.86208	1.34055	1.98891	1.57614	2.57037	1.19332	0.909898	1.68004	1.83282
HVO_RS03480	ISH3-like element ISHvo20 family transposase	NC_013966.1	+	375384	376550	18.4896	21.7263	16.6956	60.1653	26.3512	75.2014	20.2117	20.7879	20.437	44.4702
HVO_RS03485	hypothetical protein	NC_013966.1	+	377660	377890	13.0279	15.7411	16.6636	15.6567	14.4399	12.4956	15.2591	8.18905	14.8476	13.0206
HVO_RS03490	ISH3 family transposase	NC_013966.1	-	378291	379457	0.539778	0.538287	0.835063	1.8542	0.155186	1.13888	0.894418	0.483473	0.606111	1.00371
HVO_RS03495	type II toxin-antitoxin system RelE/ParE family toxin	NC_013966.1	-	379569	379853	47.8174	75.8647	64.3312	126.113	38.9486	118.248	66.0124	53.6218	54.2774	93.4618
HVO_RS03500	ribbon-helix-helix domain-containing protein	NC_013966.1	-	379843	380139	68.7253	129.45	104.339	171.355	66.7189	193.11	115.301	91.7599	88.7712	146.419
HVO_RS03505	hypothetical protein	NC_013966.1	+	380521	381015	12.9484	20.7478	17.1646	27.0826	10.3099	31.7191	18.2126	18.5728	14.6589	24.5306
HVO_RS03515	hypothetical protein	NC_013966.1	+	383462	384358	6.07248	8.47203	5.04771	4.12099	5.38538	9.16601	2.3136	10.9004	4.70479	8.16486
HVO_RS03520	transcription initiation factor IIB family protein	NC_013966.1	+	384558	385130	36.4842	64.6265	29.3935	65.4628	44.3067	58.0906	43.4895	55.9975	38.4185	61.0443
HVO_RS03525	Xaa-Pro peptidase family protein	NC_013966.1	-	385336	386439	64.2766	76.7103	99.5819	58.8055	104.516	31.3608	57.8066	72.5951	81.5452	59.8679
HVO_RS03530	aspartate/glutamate racemase family protein	NC_013966.1	-	386436	387218	39.2221	43.1417	55.9039	27.677	59.3625	24.1694	27.325	37.9475	45.4534	33.2339
HVO_RS03535	hydantoinase B/oxoprolinase family protein	NC_013966.1	-	387218	388993	54.1028	60.9511	58.9194	40.7266	81.0772	27.9062	28.9057	66.7806	55.7513	49.0911
HVO_RS03540	hydantoinase/oxoprolinase family protein	NC_013966.1	-	388990	391035	76.744	91.2561	83.9287	65.963	112.197	56.9225	55.9656	97.1856	82.2088	77.8318
HVO_RS03545	ABC transporter substrate-binding protein	NC_013966.1	+	391212	392903	63.3226	58.347	83.8819	31.4298	67.2587	34.3602	36.485	50.6577	62.7371	43.6987
HVO_RS03550	ABC transporter permease	NC_013966.1	+	392914	393933	36.0675	37.355	51.407	33.7224	44.6691	24.2977	37.5268	37.6965	42.4176	33.2679
HVO_RS03555	ABC transporter permease	NC_013966.1	+	393941	394840	6.78787	8.9868	7.62147	7.26451	7.19986	4.02729	4.09069	6.40268	6.42497	6.67032
HVO_RS03560	ABC transporter ATP-binding protein	NC_013966.1	+	394840	395964	4.84782	9.09708	5.61265	8.29807	5.34164	4.21208	3.76486	5.38291	4.89174	6.74753
HVO_RS03565	ATP-binding cassette domain-containing protein	NC_013966.1	+	395961	397064	10.0978	16.3517	12.3433	14.5664	12.0177	9.34771	8.88283	10.3655	10.8354	12.6578
HVO_RS03570	hydantoinase/oxoprolinase family protein	NC_013966.1	+	397167	399215	36.2733	34.5739	32.6616	30.686	45.8131	21.9602	44.4356	18.9023	39.7959	26.5306
HVO_RS03575	hydantoinase B/oxoprolinase family protein	NC_013966.1	+	399215	400966	36.5479	45.8509	47.1981	48.8425	44.1603	45.7352	37.5508	35.332	41.3643	43.9401
HVO_RS03580	cupin domain-containing protein	NC_013966.1	+	400963	401295	16.421	22.2063	22.5363	23.3911	20.7221	16.3899	19.7337	15.803	19.8533	19.4476
HVO_RS03585	Lrp/AsnC family transcriptional regulator	NC_013966.1	-	401311	401835	197.251	212.689	294.486	183.917	230.952	247.548	136.373	157.69	214.766	200.461
HVO_RS03600	hypothetical protein	NC_013966.1	+	402900	403319	7.04457	9.74438	6.82974	14.2345	9.45472	13.3456	8.18515	8.34246	7.87855	11.4168
HVO_RS03605	type II toxin-antitoxin system death-on-curing family toxin	NC_013966.1	+	403340	403867	10.1574	9.19522	8.38849	8.28402	7.4908	10.2397	5.34609	6.81469	7.8457	8.63341
HVO_RS03610	winged helix-turn-helix domain-containing protein	NC_013966.1	+	404316	404828	42.0175	237.397	62.8021	248.06	49.9136	434.167	74.3952	210.842	57.2821	282.617
HVO_RS03615	hypothetical protein	NC_013966.1	+	404825	405277	42.9902	265.795	136.834	372.971	56.5369	592.054	127.115	220.29	90.8688	362.777
HVO_RS03620	SWIM zinc finger domain-containing protein	NC_013966.1	+	405280	406098	22.8259	59.2008	25.8459	59.879	28.3413	73.152	31.9394	60.986	27.2381	63.3045
HVO_RS03625	hypothetical protein	NC_013966.1	-	406144	406695	41.7607	53.9767	84.3277	57.2676	59.0272	57.5753	76.949	37.7747	65.5162	51.6486
HVO_RS03630	hypothetical protein	NC_013966.1	+	406832	407716	3.61365	6.06459	5.50074	5.6263	5.6016	6.82612	4.5205	6.97566	4.80912	6.37317
HVO_RS03635	hypothetical protein	NC_013966.1	+	407856	408044	1.08572	1.57089	1.32766	0.668437	2.21998	1.20808	0.466159	3.05393	1.27488	1.62534
HVO_RS03645	Fic family protein	NC_013966.1	-	408662	409822	16.2708	25.2386	38.4835	17.3473	27.7932	18.1663	25.6377	27.3031	27.0463	22.0138
HVO_RS03650	hypothetical protein	NC_013966.1	-	409979	410254	10.4679	13.9361	9.55623	13.4203	10.4025	11.4029	6.85361	12.8549	9.32007	12.9035
HVO_RS03665	hypothetical protein	NC_013966.1	+	411444	411824	7.75117	9.76029	8.71511	12.1068	9.01899	11.5759	6.0611	9.66884	7.88659	10.778
HVO_RS03670	ISH3 family transposase	NC_013966.1	+	413614	414760	5.82321	8.84563	4.3045	13.5489	7.15069	10.8301	7.55423	8.5985	6.20816	10.4558
HVO_RS03675	hypothetical protein	NC_013966.1	+	415806	416705	4.75873	5.53275	7.85675	4.74418	7.31117	4.2804	5.17585	5.1133	6.27563	4.91766
HVO_RS03680	hypothetical protein	NC_013966.1	+	418386	418919	9.56496	7.27236	9.33716	6.32064	11.2895	8.48596	9.12066	9.03764	9.82808	7.77915
HVO_RS03685	helix-turn-helix domain-containing protein	NC_013966.1	-	419256	419897	6.00135	3.68974	5.94628	6.22694	5.07164	4.98737	5.85354	2.98966	5.7182	4.47343
HVO_RS03690	hypothetical protein	NC_013966.1	+	420093	420746	0	0.044009	0.013562	0	0.043206	0	0.007296	0	0.016016	0.0110022
HVO_RS03695	cyclase family protein	NC_013966.1	+	420828	421511	19.0368	24.2163	38.0767	22.1614	18.2422	23.97	16.0815	15.9028	22.8593	21.5626
HVO_RS03700	PadR family transcriptional regulator	NC_013966.1	-	421628	421912	112.756	116.54	250.971	99.8137	107.297	135.417	85.5167	83.9943	139.135	108.941
HVO_RS03705	DUF6516 family protein	NC_013966.1	+	422330	422638	181.903	333.862	124.62	198.46	349.337	369.02	111.422	440.324	191.821	335.417
HVO_RS03710	transcriptional regulator	NC_013966.1	+	422619	423086	10.0187	16.1221	10.5165	12.5631	14.7049	18.3738	5.70741	23.4996	10.2369	17.6396
HVO_RS03720	ISH3-like element ISH51 family transposase	NC_013966.1	-	424451	425617	1.04125	0.961865	0.559559	1.74765	1.43373	1.67579	1.31089	1.23686	1.08636	1.40554
HVO_RS03730	ISH3 family transposase	NC_013966.1	+	426247	427413	0.936218	1.3962	0.842663	2.8334	1.21874	3.22873	0.74547	2.37732	0.935774	2.45892
HVO_RS03740	ABC transporter permease	NC_013966.1	-	430526	431455	37.6237	73.4085	26.9311	113.468	48.3382	78.8869	48.1464	55.9598	40.2598	80.4309
HVO_RS03745	ABC transporter permease	NC_013966.1	-	431457	432383	11.2764	14.4594	24.3129	17.8493	11.0706	15.6371	13.1371	9.93154	14.9493	14.4694
HVO_RS03750	ABC transporter substrate-binding protein	NC_013966.1	-	432411	434099	26.8657	22.9498	32.7736	19.8281	32.4642	18.6992	21.4559	20.5503	28.3899	20.5068
HVO_RS03755	D-aminoacylase	NC_013966.1	-	434234	435847	52.014	36.0461	62.4634	44.0393	56.0816	29.887	64.2258	24.8991	58.6962	33.7179
HVO_RS03765	IS4 family transposase	NC_013966.1	+	438848	440197	2.30383	1.94327	3.2499	1.57485	4.74599	2.84967	1.43842	1.34419	2.93454	1.92799
HVO_RS03770	ISH3-like element ISH51 family transposase	NC_013966.1	+	441591	442757	1.41509	2.35575	1.0922	4.20962	1.77235	2.83379	1.93837	1.37997	1.5545	2.69478
HVO_RS03775	hypothetical protein	NC_013966.1	-	443575	444387	4.51015	5.5168	7.4993	9.45879	6.08557	8.04851	7.38042	7.8276	6.36886	7.71292
HVO_RS03780	helix-turn-helix domain-containing protein	NC_013966.1	-	444384	445307	1.41076	2.07279	3.21242	1.54005	1.68058	2.06134	2.08739	0.810102	2.09779	1.62107
HVO_RS03785	hypothetical protein	NC_013966.1	+	445596	445964	20.0612	26.0656	30.5239	25.9446	26.0805	29.9155	24.0464	37.2737	25.178	29.7999
HVO_RS03790	hypothetical protein	NC_013966.1	+	445961	446530	25.435	38.065	46.1266	42.7771	41.2943	44.3301	37.6628	57.7593	37.6297	45.7329
HVO_RS03795	hypothetical protein	NC_013966.1	+	446937	447917	73.1174	73.9942	91.3338	98.1897	95.1191	90.8341	85.3326	71.7338	86.2257	83.688
HVO_RS03800	DUF790 family protein	NC_013966.1	-	447953	449311	27.2445	34.9635	41.5604	32.6404	44.9539	30.7781	19.8877	38.2934	33.4116	34.1688
HVO_RS03805	DEAD/DEAH box helicase family protein	NC_013966.1	-	449311	450711	30.1206	50.4897	60.9688	44.0584	39.1653	40.8274	37.408	44.4439	41.9157	44.9549
HVO_RS03810	calcium-binding protein	NC_013966.1	-	450828	451184	9.07641	13.5856	9.0712	13.8166	16.5295	19.6587	4.09471	13.3343	9.69295	15.0988
HVO_RS03815	zinc ribbon domain-containing protein	NC_013966.1	-	451482	451976	28.5861	36.6847	39.5641	23.4246	39.4726	29.4096	12.9453	39.8467	30.142	32.3414
HVO_RS03820	hypothetical protein	NC_013966.1	-	451973	452332	57.1058	88.9714	67.6133	73.3207	75.7281	78.1431	45.7164	86.2833	61.5409	81.6797
HVO_RS03825	ISH3-like element ISHvo20 family transposase	NC_013966.1	+	452692	453858	1.49408	1.91264	0.682427	1.24388	1.82922	1.69035	0.315127	2.44332	1.08021	1.82255
HVO_RS03830	rhomboid family intramembrane serine protease	NC_013966.1	+	454228	454881	5.54438	6.59504	9.55651	6.94337	5.66559	6.61755	7.03095	4.63365	6.94936	6.1974
HVO_RS03835	ISH3 family transposase	NC_013966.1	-	456445	457611	1.3841	5.45223	1.03678	9.93588	1.04118	17.2803	1.54249	6.3467	1.25114	9.75377
HVO_RS03840	universal stress protein	NC_013966.1	-	457683	457904	96.9836	343.314	85.9067	649.978	113.514	916.838	135.993	369.761	108.099	569.973
HVO_RS03845	hypothetical protein	NC_013966.1	+	458053	458292	77.8559	402.318	290.218	279.504	178.189	291.567	309.409	277.545	213.918	312.733
HVO_RS03850	SLC13 family permease	NC_013966.1	+	458433	460358	8.55538	38.5798	16.8697	33.9351	13.1743	32.969	13.1213	25.8897	12.9302	32.8434
HVO_RS03855	universal stress protein	NC_013966.1	+	460367	461248	48.4492	103.977	57.8107	110.813	53.9988	125.47	45.8344	97.4744	51.5233	109.434
HVO_RS03865	hypothetical protein	NC_013966.1	+	462732	463064	15.6024	34.0132	31.5621	92.2252	21.0983	56.5022	36.1001	37.6002	26.0907	55.0852
HVO_RS03870	IS4-like element ISHvo12 family transposase	NC_013966.1	+	463131	464429	2.17038	6.44874	8.76578	24.6672	3.10343	16.4776	6.36803	5.05758	5.1019	13.1628
HVO_RS03875	ParA family protein	NC_013966.1	+	465053	465928	36.8745	34.9671	54.4344	38.0919	40.0901	43.4197	42.95	42.929	43.5872	39.8519
HVO_RS03880	hypothetical protein	NC_013966.1	+	465925	466335	33.1886	41.9108	85.5364	41.3177	52.5308	35.8414	54.8816	53.269	56.5343	43.0847
HVO_RS03885	phosphonate ABC transporter%2C permease protein PhnE	NC_013966.1	-	467011	467805	7.43385	7.20187	6.59436	8.76328	6.14042	7.11131	6.73853	3.52892	6.72679	6.65134
HVO_RS03890	phosphonate ABC transporter%2C permease protein PhnE	NC_013966.1	-	467805	468605	10.8153	18.3158	15.0121	36.7952	9.2598	19.0997	14.3672	17.8448	12.3636	23.0139
HVO_RS03895	hypothetical protein	NC_013966.1	+	468651	469187	38.714	55.1769	32.7693	92.6391	36.0465	71.1552	55.8514	41.7499	40.8453	65.1803
HVO_RS03900	ribonuclease HI family protein	NC_013966.1	-	469311	469961	66.6408	87.3123	58.9024	133.927	61.2849	106.549	66.752	72.5106	63.3951	100.075
HVO_RS03905	hypothetical protein	NC_013966.1	+	470372	471094	12.3828	13.4483	13.165	20.0001	12.1555	17.1071	16.6935	20.4418	13.5992	17.7493
HVO_RS03910	TetR family transcriptional regulator C-terminal domain-containing protein	NC_013966.1	-	471182	471814	66.0127	94.8444	126.575	121.471	109.371	92.0314	141.955	78.5315	110.978	96.7196
HVO_RS03915	COG1361 S-layer family protein	NC_013966.1	+	472294	473682	16.7356	26.503	24.4782	23.6291	22.0832	23.8511	21.8597	22.508	21.2892	24.1228
HVO_RS03920	MMPL family transporter	NC_013966.1	+	473682	476165	23.9767	32.9762	30.0821	42.0907	26.5495	35.0986	30.159	23.6784	27.6918	33.461
HVO_RS03925	hypothetical protein	NC_013966.1	-	476319	476540	299.093	194.441	477.359	272.118	289.03	275.079	276.681	159.775	335.541	225.354
HVO_RS03930	pirin family protein	NC_013966.1	+	476751	477503	70.9993	130.74	83.6236	170.181	80.6861	153.743	79.84	192.621	78.7873	161.821
HVO_RS03935	ring-cleaving dioxygenase	NC_013966.1	+	477582	478544	33.703	53.0908	36.0242	76.5596	34.9673	58.6779	41.8973	70.5648	36.6479	64.7233
HVO_RS03940	dienelactone hydrolase family protein	NC_013966.1	+	478544	479248	23.2461	41.1995	30.5725	61.5527	23.9053	55.4757	35.9221	52.2038	28.4115	52.6079
HVO_RS03945	NAD(P)/FAD-dependent oxidoreductase	NC_013966.1	-	479387	479971	348.39	801.473	729.271	797.486	392.877	804.826	674.34	546.041	536.219	737.457
HVO_RS03950	DMT family transporter	NC_013966.1	+	480143	481030	23.0628	31.1187	24.754	30.1587	18.7928	31.7538	25.134	36.3148	22.9359	32.3365
HVO_RS03955	hypothetical protein	NC_013966.1	-	481088	481270	29.8584	48.1473	31.0487	60.2129	22.8761	46.5795	34.6471	61.0432	29.6076	53.9957
HVO_RS03960	superoxide dismutase	NC_013966.1	-	481492	482094	961.733	2191.32	803.896	2686.16	618.341	3232.29	1298.48	3524.4	920.613	2908.54
HVO_RS03965	hypothetical protein	NC_013966.1	-	482202	483197	12.212	10.4111	13.2543	10.25	11.6792	14.3256	17.8019	6.18696	13.7369	10.2934
HVO_RS03970	substrate-binding domain-containing protein	NC_013966.1	+	483383	484573	43.38	25.8895	49.9989	28.4334	50.8665	25.9594	40.0944	34.5983	46.0849	28.7201
HVO_RS03975	phosphate ABC transporter permease subunit PstC	NC_013966.1	+	484636	485769	5.00381	4.98863	4.38057	8.92499	7.41766	4.12106	6.39804	7.12813	5.80002	6.2907
HVO_RS03980	phosphate ABC transporter permease PstA	NC_013966.1	+	485769	487391	6.43573	5.63138	4.65372	6.59956	7.77112	7.05047	8.69899	6.74584	6.88989	6.50681
HVO_RS03985	phosphate ABC transporter ATP-binding protein PstB	NC_013966.1	+	487394	488347	2.53324	5.42185	4.13755	7.54933	4.58476	7.60312	4.08815	4.21159	3.83592	6.19647
HVO_RS03990	PhoU domain-containing protein	NC_013966.1	+	488577	489689	13.1811	14.825	16.7177	19.5035	14.2336	17.6521	18.0078	15.2025	15.535	16.7958
HVO_RS03995	hypothetical protein	NC_013966.1	-	489745	490332	11.759	14.6032	12.9131	16.4973	17.2391	13.4943	15.8749	10.6271	14.4465	13.8055
HVO_RS04000	ISH3 family transposase	NC_013966.1	+	490874	492043	4.31746	2.72779	2.94887	5.29795	4.22759	3.45237	5.35697	2.20407	4.21272	3.42055
HVO_RS04005	alanine--glyoxylate aminotransferase family protein	NC_013966.1	-	492689	493744	37.6471	29.7019	44.0006	48.1013	41.2691	33.8549	60.4244	39.0796	45.8353	37.6844
HVO_RS04010	AIR synthase family protein	NC_013966.1	+	493903	494913	26.6595	22.4961	37.3964	19.2738	33.4155	16.7056	38.446	22.4026	33.9794	20.2195
HVO_RS04015	cobyrinic acid a%2Cc-diamide synthase	NC_013966.1	+	495083	496411	143.297	146.008	226.379	178.084	170.267	141.433	248.505	148.661	197.112	153.547
HVO_RS04020	cob(I)yrinic acid a%2Cc-diamide adenosyltransferase	NC_013966.1	+	496484	497203	124.698	123.361	166.83	152.817	149.144	117.589	189.612	138.807	157.571	133.143
HVO_RS04025	LeuA family protein	NC_013966.1	-	497237	498328	15.3422	31.853	23.8326	42.02	19.8822	26.9397	31.4907	35.7626	22.6369	34.1438
HVO_RS04030	CaiB/BaiF CoA-transferase family protein	NC_013966.1	-	498329	499576	2.98721	9.17902	3.28514	10.8423	4.80626	7.2599	6.31324	10.6332	4.34796	9.47862
HVO_RS04035	ABC transporter ATP-binding protein	NC_013966.1	-	499573	500724	2.01215	3.66415	4.37243	2.86836	2.67401	4.6061	2.83017	6.80492	2.97219	4.48588
HVO_RS04040	carbohydrate ABC transporter permease	NC_013966.1	-	500724	501590	1.97398	2.3218	1.93303	1.5191	3.12338	3.79474	1.91524	6.05051	2.23641	3.42154
HVO_RS04045	sugar ABC transporter permease	NC_013966.1	-	501592	502521	2.63426	3.1505	3.16586	2.96423	2.36765	3.01182	3.82222	3.13948	2.9975	3.06651
HVO_RS04050	extracellular solute-binding protein	NC_013966.1	-	502518	503753	2.86259	4.91343	2.30285	6.17299	2.66547	5.76962	4.16012	6.73172	2.99776	5.89694
HVO_RS04055	helix-turn-helix domain-containing protein	NC_013966.1	-	504016	504654	107.666	88.8997	115.259	115.255	93.0125	94.6316	127.008	91.3609	110.736	97.5368
HVO_RS04060	universal stress protein	NC_013966.1	-	504796	505668	101.236	87.8532	103.69	121.926	71.8183	101.278	129.25	105.323	101.499	104.095
HVO_RS04065	hypothetical protein	NC_013966.1	+	505795	506478	36.1578	26.2471	24.046	36.8785	32.6224	29.3048	48.3278	23.6468	35.2885	29.0193
HVO_RS04070	hypothetical protein	NC_013966.1	+	506602	507741	122.873	67.2372	145.191	99.5192	102.373	85.5669	192.3	78.346	140.685	82.6673
HVO_RS04075	hypothetical protein	NC_013966.1	+	507824	508600	28.8374	40.1699	33.1906	71.8938	29.7586	41.328	45.742	29.0491	34.3822	45.6102
HVO_RS04080	peptidylprolyl isomerase	NC_013966.1	-	508652	509119	248.729	189.823	329.234	268.525	188.272	242.71	395.965	199.332	290.55	225.098
HVO_RS04085	class I SAM-dependent methyltransferase	NC_013966.1	+	509255	509860	31.1059	31.5227	36.8574	50.5846	40.3418	47.446	51.0733	41.4658	39.8446	42.7548
HVO_RS04090	amidohydrolase family protein	NC_013966.1	+	510372	511244	239.94	175.68	295.978	128.891	204.279	156.313	253.393	167.916	248.397	157.2
HVO_RS04095	enoyl-CoA hydratase-related protein	NC_013966.1	-	511839	512603	35.9868	63.7415	67.4669	74.4959	48.2722	77.8923	76.0149	51.5335	56.9352	66.9158
HVO_RS04100	helix-turn-helix domain-containing protein	NC_013966.1	-	512685	513323	18.2305	29.1777	14.9563	19.0799	20.2585	29.1432	11.5842	20.4287	16.2574	24.4573
HVO_RS04105	1%2C2-phenylacetyl-CoA epoxidase subunit A	NC_013966.1	+	513415	514359	53.3261	110.21	71.4842	49.1651	37.7613	88.1495	37.7077	68.6261	50.0698	79.0376
HVO_RS04110	phenylacetic acid degradation protein PaaB	NC_013966.1	+	514365	514685	42.8404	68.5721	57.6	32.4002	38.4457	47.5314	37.3685	52.4471	44.0637	50.2377
HVO_RS04115	phenylacetate-CoA oxygenase subunit PaaC	NC_013966.1	+	514688	515506	40.156	46.5968	60.3865	27.4452	30.6576	38.2815	45.5051	35.1458	44.1763	36.8673
HVO_RS04120	metal-sulfur cluster assembly factor	NC_013966.1	+	515499	515942	58.1333	68.2417	127.498	43.4407	47.1222	47.5359	97.1606	72.6998	82.4784	57.9795
HVO_RS04125	aldehyde dehydrogenase family protein	NC_013966.1	-	516276	517727	66.2539	81.762	107.74	53.2163	86.0275	82.0686	146.714	63.2039	101.684	70.0627
HVO_RS04130	PaaI family thioesterase	NC_013966.1	-	517796	518179	6.33406	19.1477	12.2002	18.4963	15.3338	18.8586	12.0657	15.6328	11.4834	18.0339
HVO_RS04135	ABC transporter ATP-binding protein	NC_013966.1	-	518259	518876	0.568169	1.5966	1.13259	4.07803	0.565309	1.63079	1.94846	0.896163	1.05363	2.0504
HVO_RS04140	ABC transporter ATP-binding protein	NC_013966.1	-	518873	519637	0.68783	1.73548	1.85551	1.97164	1.94705	1.44514	2.55198	0.17194	1.76059	1.33105
HVO_RS04145	ABC transporter permease	NC_013966.1	-	519630	521576	1.03265	2.48667	2.54722	2.05172	1.75082	3.01742	2.0777	2.32762	1.8521	2.47086
HVO_RS04150	LLM class flavin-dependent oxidoreductase	NC_013966.1	-	521626	522630	2.08154	11.7211	8.42072	6.25808	5.2382	8.04575	5.10496	5.64248	5.21136	7.91686
HVO_RS04155	hypothetical protein	NC_013966.1	+	522686	522925	20.9744	40.4501	30.824	21.0672	42.5373	30.791	53.4454	20.6568	36.9453	28.2413
HVO_RS04160	MaoC/PaaZ C-terminal domain-containing protein	NC_013966.1	-	522946	523416	214.746	140.323	217.854	95.9247	276.322	98.0321	391.547	148.116	275.117	120.599
HVO_RS04165	hotdog fold thioesterase	NC_013966.1	+	523513	523923	21.2182	29.0024	45.7925	24.6469	49.9172	15.2502	61.6513	13.4709	44.6448	20.5926
HVO_RS04170	phenylacetate--CoA ligase	NC_013966.1	-	523933	525222	23.5795	23.1247	57.7315	13.6309	53.9819	9.73571	85.7585	20.3138	55.2629	16.7013
HVO_RS04175	beta-ketoacyl synthase N-terminal-like domain-containing protein	NC_013966.1	+	525323	526486	20.2898	23.1449	40.1638	18.1497	35.7596	15.0367	53.8977	23.1989	37.5277	19.8825
HVO_RS04180	zinc ribbon domain-containing protein	NC_013966.1	+	526483	528051	24.2239	32.5914	60.0027	27.5046	53.7489	18.0903	79.1855	34.6474	54.2903	28.2084
HVO_RS04185	3-hydroxyacyl-CoA dehydrogenase family protein	NC_013966.1	+	528138	529022	51.1706	82.7379	129.466	80.6692	113.088	59.4575	204.585	60.5848	124.578	70.8624
HVO_RS04190	enoyl-CoA hydratase-related protein	NC_013966.1	+	529019	529900	30.4638	46.8011	68.9917	34.8426	72.4879	25.7821	110.02	33.6489	70.4909	35.2687
HVO_RS04195	IclR family transcriptional regulator	NC_013966.1	-	530513	531280	78.2225	70.2637	44.8558	67.9542	33.3223	102.38	46.1068	81.792	50.6268	80.5974
HVO_RS04200	EthD family reductase	NC_013966.1	+	531441	531743	11.4881	10.7855	21.5477	7.441	11.8692	10.3132	32.2527	6.77149	19.2894	8.8278
HVO_RS04205	thiamine pyrophosphate-binding protein	NC_013966.1	+	531748	533442	15.0068	14.0922	51.7095	7.8812	33.5342	5.6843	67.5792	15.4406	41.9574	10.7746
HVO_RS04210	NAD(P)-dependent oxidoreductase	NC_013966.1	+	533550	534494	12.9117	13.7353	30.5726	10.1763	22.526	11.606	37.5618	8.64991	25.893	11.0419
HVO_RS04215	hypothetical protein	NC_013966.1	-	534534	534743	5.45386	13.2338	23.3049	7.85624	19.7229	7.51483	38.9364	6.34595	21.8545	8.73771
HVO_RS04220	cupin domain-containing protein	NC_013966.1	-	534822	535193	8.59092	16.9307	22.7873	12.7641	25.8172	7.0371	38.2822	9.42588	23.8694	11.5394
HVO_RS04225	HD domain-containing protein	NC_013966.1	-	535259	535849	2.57879	4.17222	6.66639	3.41602	8.99525	2.48157	11.1556	5.49085	7.34901	3.89016
HVO_RS04230	EthD family reductase	NC_013966.1	-	535853	536536	1.50075	3.09294	6.02257	2.81521	3.74371	1.72495	5.8586	2.60746	4.28141	2.56014
HVO_RS04235	M24 family metallopeptidase	NC_013966.1	+	536700	537950	14.3943	20.8535	37.9139	15.1037	15.8966	24.5357	38.3086	14.7028	26.6283	18.7989
HVO_RS04240	hydantoinase B/oxoprolinase family protein	NC_013966.1	-	538172	539779	8.25782	3.67955	11.1483	3.99636	6.63747	2.64804	11.9684	5.47575	9.50299	3.94993
HVO_RS04245	hydantoinase/oxoprolinase family protein	NC_013966.1	-	539776	541791	13.2685	5.81467	16.0916	5.91897	11.578	5.34023	16.7315	7.32721	14.4174	6.10027
HVO_RS04250	Nramp family divalent metal transporter	NC_013966.1	-	541791	543008	6.03847	3.13683	6.69327	2.26863	5.51588	2.08561	6.73541	2.70904	6.24576	2.55003
HVO_RS04255	ribbon-helix-helix protein%2C CopG family	NC_013966.1	-	543199	543744	24.8032	11.4167	19.0734	11.7859	22.5643	11.2258	26.7431	10.6823	23.296	11.2777
HVO_RS04260	response regulator	NC_013966.1	-	543848	544519	3.94127	2.49537	5.71162	3.90466	4.91467	3.14171	8.15756	3.12791	5.68128	3.16741
HVO_RS04265	ABC transporter substrate-binding protein	NC_013966.1	-	544688	545944	168.942	27.3076	233.883	33.1187	121.502	39.9859	327.356	58.3314	212.921	39.6859
HVO_RS04270	zinc ribbon domain-containing protein	NC_013966.1	-	546161	546592	65.9976	28.6617	61.6371	31.6234	67.1206	37.5359	82.8658	39.3157	69.4053	34.2841
HVO_RS04275	hypothetical protein	NC_013966.1	+	546702	546908	2.91206	2.58023	2.54404	5.73189	3.4644	4.51986	3.18106	2.77165	3.02539	3.90091
HVO_RS04280	TetR/AcrR family transcriptional regulator	NC_013966.1	+	546987	547586	36.6027	16.4109	44.3738	22.8915	36.4888	21.0026	39.7184	31.6822	39.2959	22.9968
HVO_RS04285	glucose 1-dehydrogenase	NC_013966.1	-	547627	548382	5.83858	6.12438	10.0254	8.94561	7.74103	9.56281	7.88571	11.4729	7.87269	9.02641
HVO_RS04290	DUF1028 domain-containing protein	NC_013966.1	+	548509	549510	56.9099	70.724	76.4741	96.9775	62.6851	95.8227	78.9646	88.6249	68.7584	88.0373
HVO_RS04295	DoxX family protein	NC_013966.1	-	549629	550117	225.148	360.07	485.888	814.402	575.09	643.543	1073.09	508.22	589.803	581.559
HVO_RS04300	nitrous oxide reductase accessory protein NosL	NC_013966.1	-	550262	550849	150.186	162.386	239.707	405.718	141.574	282.323	257.607	285.472	197.268	283.975
HVO_RS04305	PAS domain-containing protein	NC_013966.1	-	551018	553675	18.6673	9.32161	22.0162	11.2061	14.5519	9.31577	31.8023	11.2151	21.7594	10.2647
HVO_RS04310	long-chain-fatty-acid--CoA ligase	NC_013966.1	-	553798	555414	29.2469	36.4045	39.974	18.2977	19.1791	24.1663	23.6712	22.8739	28.0178	25.4356
HVO_RS04315	cobyric acid synthase	NC_013966.1	+	555608	557146	53.0465	34.6384	59.7823	46.4803	60.2618	34.8407	72.7876	24.1642	61.4696	35.0309
HVO_RS04320	MFS transporter	NC_013966.1	-	557175	558341	25.5676	33.8421	30.0958	33.5653	30.8171	33.7183	29.2859	25.5699	28.9416	31.6739
HVO_RS04325	lactate utilization protein	NC_013966.1	+	558765	559421	14.571	20.6281	27.7701	25.1586	15.4345	23.7678	27.9152	24.1931	21.4227	23.4369
HVO_RS04330	ABC transporter substrate-binding protein	NC_013966.1	-	559953	561179	106.664	93.1668	129.513	129.478	94.1942	128.228	139.846	90.1284	117.554	110.25
HVO_RS04340	ABC transporter substrate-binding protein	NC_013966.1	+	561274	562509	168.331	125.784	281.825	87.7351	200.104	99.5657	311.722	121.673	240.496	108.689
HVO_RS04345	histidine ammonia-lyase	NC_013966.1	-	562540	564126	191.381	285.653	276.625	144.721	245.735	155.199	188.446	357.23	225.547	235.701
HVO_RS04350	imidazolonepropionase	NC_013966.1	-	564119	565357	145.704	272.328	233.742	164.897	164.519	208.952	150.372	351.359	173.584	249.384
HVO_RS04355	formimidoylglutamase	NC_013966.1	-	565350	566300	107.281	219.654	194.094	127.546	121.977	172.757	127.927	291.668	137.82	202.906
HVO_RS04360	urocanate hydratase	NC_013966.1	-	566297	568159	215.663	331.547	317.998	208.163	212.224	239.94	204.604	414.481	237.622	298.533
HVO_RS04365	helix-turn-helix domain-containing protein	NC_013966.1	+	568248	568898	30.0117	31.6611	21.6108	31.0171	22.3349	25.7854	31.2774	33.2598	26.3087	30.4308
HVO_RS04370	VOC family protein	NC_013966.1	-	568902	569303	23.5964	28.6955	42.1441	37.254	30.1081	30.1293	46.9461	31.4241	35.6987	31.8757
HVO_RS04375	MFS transporter	NC_013966.1	+	569670	570803	14.4728	19.9489	21.736	23.6519	18.4145	18.1053	19.1235	20.6648	18.4367	20.5927
HVO_RS04380	3-isopropylmalate dehydratase small subunit	NC_013966.1	-	570870	571400	2.72905	11.1265	6.58885	18.2517	7.51016	12.4723	6.41418	18.6345	5.81056	15.1213
HVO_RS04385	3-isopropylmalate dehydratase large subunit	NC_013966.1	-	571397	572710	1.60103	8.53951	3.99565	12.0675	4.02593	11.1719	2.72429	12.9962	3.08672	11.1938
HVO_RS04390	hydroxymethylglutaryl-CoA lyase	NC_013966.1	-	572712	573671	1.71472	6.34857	2.77013	9.96522	4.86561	9.62592	2.75716	11.685	3.02691	9.40619
HVO_RS04395	CoA transferase	NC_013966.1	-	573668	574873	2.55788	16.4953	4.37246	16.2298	5.78732	18.8005	3.76239	22.5703	4.12001	18.524
HVO_RS04400	amidohydrolase family protein	NC_013966.1	-	575069	576469	11.0885	38.7735	17.2546	41.8573	16.4657	55.7843	15.0459	40.3871	14.9637	44.2005
HVO_RS04405	isochorismatase family protein	NC_013966.1	-	576466	577125	10.4001	17.0854	13.841	25.7986	12.7871	17.2493	18.895	16.7473	13.9808	19.2201
HVO_RS04410	LLM class flavin-dependent oxidoreductase	NC_013966.1	-	577192	578169	2.00007	3.90542	2.32956	6.8138	2.71723	5.46359	3.67401	3.87464	2.68022	5.01436
HVO_RS04415	nuclear transport factor 2 family protein	NC_013966.1	-	578166	578567	3.56379	4.83303	3.6404	11.9891	3.78615	11.6053	6.44775	4.99195	4.35952	8.35483
HVO_RS04420	FAD-dependent oxidoreductase	NC_013966.1	+	578819	580252	2.05906	4.60989	2.46963	6.25263	4.28108	4.30942	3.05105	4.07213	2.96521	4.81102
HVO_RS04425	ABC transporter substrate-binding protein	NC_013966.1	+	580417	581724	12.6721	15.7813	13.1201	21.7174	19.6073	10.8667	16.8208	14.2605	15.5551	15.6565
HVO_RS04430	branched-chain amino acid ABC transporter permease	NC_013966.1	+	581819	582784	0.280545	1.2146	1.06008	0.756368	0.582374	0.041776	0.863713	1.07408	0.696678	0.771706
HVO_RS04435	branched-chain amino acid ABC transporter permease	NC_013966.1	+	582781	583857	0.184467	0.593313	0.357203	0.691576	0.663475	0.284972	0.666149	0.271579	0.467824	0.46036
HVO_RS04440	ABC transporter ATP-binding protein	NC_013966.1	+	583857	584648	0.692606	1.74631	0.950486	2.80687	3.31645	2.40825	1.61119	0.611869	1.64268	1.89332
HVO_RS04445	ABC transporter ATP-binding protein	NC_013966.1	+	584641	585345	0.353412	1.6048	0.570846	1.31012	1.99008	1.58168	0.776169	0.449249	0.922628	1.23646
HVO_RS04450	MmgE/PrpD family protein	NC_013966.1	+	585347	586675	0.718343	1.14505	0.366775	1.64989	1.00221	1.33488	0.929776	1.90457	0.754276	1.5086
HVO_RS04455	MmgE/PrpD family protein	NC_013966.1	+	586717	588090	0.971024	1.5556	1.0928	1.88074	1.2598	0.870304	0.890643	0.985651	1.05357	1.32308
HVO_RS04460	IclR family transcriptional regulator	NC_013966.1	+	588160	588930	24.3008	23.9044	25.3364	28.999	26.047	15.9415	26.0431	24.8125	25.4318	23.4144
HVO_RS04465	guanosine monophosphate reductase	NC_013966.1	-	589597	590685	461.761	273.494	457.935	377.365	433.905	218.536	655.64	159.815	502.31	257.303
HVO_RS04470	sugar phosphate nucleotidyltransferase	NC_013966.1	+	591104	592339	45.5677	37.9018	49.5931	81.7168	33.1613	71.7929	70.6828	43.9638	49.7512	58.8438
HVO_RS04475	response regulator	NC_013966.1	+	592440	593825	35.3871	20.4529	30.8315	26.34	25.0056	23.4028	28.5127	23.0056	29.9342	23.3003
HVO_RS04480	Rrf2 family transcriptional regulator	NC_013966.1	+	594041	594484	106.4	98.0295	114.355	149.56	90.2996	134.096	146.516	106.614	114.393	122.075
HVO_RS04485	helix-turn-helix domain-containing protein	NC_013966.1	-	594503	594871	87.792	124.508	112.488	154.484	96.2441	129.302	160.983	149.163	114.377	139.364
HVO_RS04490	hypothetical protein	NC_013966.1	-	595033	595389	18.6875	28.1576	18.0668	34.0845	15.2211	30.2518	25.7573	17.7071	19.4332	27.5502
HVO_RS04495	DICT sensory domain-containing protein	NC_013966.1	-	595489	596250	48.5724	45.0063	90.3224	57.4314	42.3227	42.06	90.6958	27.0407	67.9783	42.8846
HVO_RS04500	hypothetical protein	NC_013966.1	+	596408	596641	86.0551	85.2175	198.676	224.501	83.4229	145.37	207.742	78.0375	143.974	133.281
HVO_RS04505	helix-turn-helix domain-containing protein	NC_013966.1	-	596686	597246	87.7949	71.4693	94.6748	127.499	93.7577	87.7995	128.256	76.5926	101.121	90.8401
HVO_RS04510	glutamine--fructose-6-phosphate transaminase (isomerizing)	NC_013966.1	-	597454	599271	3.80546	3.59613	4.52818	5.98087	3.5763	4.64196	4.81977	2.45851	4.18243	4.16937
HVO_RS04515	sugar phosphate nucleotidyltransferase	NC_013966.1	-	599271	600440	1.18412	1.52173	1.41316	2.98467	1.21416	2.45528	1.89114	1.49625	1.42564	2.11448
HVO_RS04520	hypothetical protein	NC_013966.1	-	600914	601564	103.171	113.583	141.857	140.331	156.035	165.46	74.9727	107.597	119.009	131.743
HVO_RS04525	helix-turn-helix transcriptional regulator	NC_013966.1	-	602036	602569	3.70303	2.82227	5.74611	2.09896	4.21564	3.15713	3.61508	2.80674	4.31996	2.72128
HVO_RS04530	PadR family transcriptional regulator	NC_013966.1	+	602917	603195	2.93296	4.90535	5.45327	3.75174	3.26858	4.53534	3.64222	3.70026	3.82426	4.22317
HVO_RS04540	hypothetical protein	NC_013966.1	+	603818	604237	404.591	149.697	250.786	226.262	290.754	153.069	378.001	161.5	331.033	172.632
HVO_RS04545	nitrous oxide reductase accessory protein NosL	NC_013966.1	-	604291	604902	226.462	103.816	176.822	216.428	223.99	119.884	247.501	118.895	218.694	139.756
HVO_RS04550	phosphoglucosamine mutase	NC_013966.1	-	605019	606344	4.49255	3.77158	4.5782	5.04076	3.20329	6.30986	6.42972	4.45535	4.67594	4.89439
HVO_RS04555	hypothetical protein	NC_013966.1	-	606528	606842	2.42553	3.75542	11.8856	5.52881	6.42615	2.93479	7.12331	3.45868	6.96515	3.91943
HVO_RS04560	NADPH-dependent F420 reductase	NC_013966.1	-	607019	607660	5.4865	4.63392	8.02373	7.16437	5.36973	3.93283	9.79244	3.99385	7.1681	4.93124
HVO_RS04565	MFS transporter	NC_013966.1	-	607809	609122	5.33219	3.59242	6.26304	4.38804	6.67296	5.15598	6.14943	2.47029	6.1044	3.90168
HVO_RS04570	chemotaxis protein CheW	NC_013966.1	-	609173	609364	7.29555	5.77692	4.29801	8.07725	7.03083	8.59823	9.59999	4.98031	7.0561	6.85818
HVO_RS04580	metal ABC transporter permease	NC_013966.1	-	609848	610833	5.64891	6.11946	7.2783	6.47149	7.80549	4.73694	9.06996	4.62168	7.45067	5.48739
HVO_RS04585	metal ABC transporter ATP-binding protein	NC_013966.1	-	610830	611606	12.6895	11.3059	16.8031	16.7653	16.2962	14.0614	20.7423	14.9672	16.6328	14.275
HVO_RS04590	metal ABC transporter substrate-binding protein	NC_013966.1	-	611603	612610	14.4039	10.0721	17.1711	12.9867	12.1913	11.1519	18.1909	10.471	15.4893	11.1704
HVO_RS04595	hypothetical protein	NC_013966.1	-	612783	613457	22.8493	37.1446	21.3751	50.578	17.5936	52.1011	28.747	34.14	22.6412	43.4909
HVO_RS04600	cold shock domain-containing protein	NC_013966.1	-	613711	613917	136.804	181.004	160.373	269.987	92.1304	278.4	165.844	308.82	138.788	259.553
HVO_RS04605	TetR/AcrR family transcriptional regulator	NC_013966.1	-	614072	614668	17.8668	13.6512	19.74	19.215	22.2202	14.8536	25.6232	15.504	21.3625	15.8059
HVO_RS04610	DMT family transporter	NC_013966.1	-	614751	615668	41.7152	19.8514	39.4209	26.9108	31.9028	19.2425	47.5166	34.9734	40.1389	25.2445
HVO_RS04615	FAD-dependent oxidoreductase	NC_013966.1	-	615909	617336	29.4183	26.5729	44.5964	32.7754	27.7255	28.9384	41.856	34.5537	35.8991	30.7101
HVO_RS04620	hypothetical protein	NC_013966.1	-	617447	618805	36.6325	31.3962	65.8791	46.5821	44.4435	30.4737	56.2525	19.0589	50.8019	31.8777
HVO_RS04625	hypothetical protein	NC_013966.1	-	618807	619418	31.3328	29.8542	54.6127	40.0119	36.9073	19.0967	38.0753	16.504	40.232	26.3667
HVO_RS04630	hypothetical protein	NC_013966.1	+	619529	620101	56.0659	42.537	55.5907	70.2296	72.0602	42.6074	81.6018	38.5877	66.3297	48.4904
HVO_RS04635	hypothetical protein	NC_013966.1	+	620140	620598	72.5576	68.2934	106.414	141.401	77.2561	100.8	133.7	91.6204	97.4819	100.529
HVO_RS04640	high-potential iron-sulfur protein	NC_013966.1	-	620616	621083	73.353	85.0523	77.0366	161.559	78.6109	110.863	127.034	137.163	89.0086	123.659
HVO_RS04645	heavy metal translocating P-type ATPase	NC_013966.1	-	621243	623930	153.724	172.016	185.242	294.771	152.91	205.194	190.593	207.075	170.617	219.764
HVO_RS04650	hypothetical protein	NC_013966.1	-	624026	625435	44.5841	41.4912	66.612	65.7806	65.9597	29.7925	70.4127	45.9763	61.8921	45.7601
HVO_RS04655	hypothetical protein	NC_013966.1	-	625432	625689	280.916	204.088	374.947	327.884	336.283	142.704	382.266	251.225	343.603	231.475
HVO_RS04660	hypothetical protein	NC_013966.1	-	625803	626867	303.542	238.465	383.553	432.614	413.668	190.04	463.116	305.808	390.969	291.732
HVO_RS04665	PAS domain-containing sensor histidine kinase	NC_013966.1	+	627068	628717	41.774	36.9943	73.3207	32.5258	63.7918	37.5879	47.4894	29.6346	56.594	34.1856
HVO_RS04670	VOC family protein	NC_013966.1	-	628802	629218	28.0775	20.6467	31.1561	24.9292	31.6021	20.6145	33.4208	14.5866	31.0641	20.1943
HVO_RS04675	hypothetical protein	NC_013966.1	+	629390	629758	305.287	245.229	358.061	358.129	331.628	277.117	419.005	229.904	353.496	277.594
HVO_RS04680	type IV pilin N-terminal domain-containing protein	NC_013966.1	+	630181	630612	12.3821	18.2789	20.2289	30.9573	14.6627	23.8689	23.0935	21.3255	17.5918	23.6077
HVO_RS04685	type IV pilin N-terminal domain-containing protein	NC_013966.1	+	630851	631291	234.539	463.829	391.103	831.61	368.131	1037.18	530.917	802.679	381.172	783.825
HVO_RS04690	M20 family metallopeptidase	NC_013966.1	+	631456	632805	20.2554	30.071	15.9667	64.9602	19.9668	62.5106	21.6563	37.4552	19.4613	48.7493
HVO_RS04695	aminotransferase class V-fold PLP-dependent enzyme	NC_013966.1	+	632812	633927	122.465	155.232	102.595	262.789	111.694	201.184	156.282	173.855	123.259	198.265
HVO_RS04700	YbaK/EbsC family protein	NC_013966.1	+	633990	634466	93.9957	142.137	113.43	251.094	90.1603	220.689	147.774	152.437	111.34	191.589
HVO_RS04705	translation initiation factor eIF-1A	NC_013966.1	-	634653	634937	1382.21	1355.55	1169.6	2945.27	1077.6	2188.45	1520.34	1745.88	1287.44	2058.79
HVO_RS04710	ORC1-type DNA replication protein	NC_013967.1	+	258	1952	109.533	89.3837	165.55	87.6315	135.544	57.8113	162.491	78.7072	143.279	78.3834
HVO_RS04715	S26 family signal peptidase	NC_013967.1	-	2000	2797	220.362	158.057	245.483	211.535	206.969	153.514	324.047	130.257	249.215	163.341
HVO_RS04720	DNA-directed DNA polymerase II small subunit	NC_013967.1	+	2942	4543	91.7676	81.6765	150.606	99.2017	120.457	67.4094	180.346	80.2584	135.794	82.1365
HVO_RS04725	NADH:flavin oxidoreductase	NC_013967.1	+	4686	5813	68.5889	85.9716	78.5516	113.614	66.5201	104.136	98.7368	110.381	78.0993	103.526
HVO_RS04730	ZIP family metal transporter	NC_013967.1	-	5936	6745	36.0825	37.1809	51.4563	53.3836	39.2212	40.0356	85.2438	37.6794	53.0009	42.0699
HVO_RS04735	hypothetical protein	NC_013967.1	-	6854	7282	54.7001	37.1629	48.9183	60.6526	34.9437	55.0117	65.7309	33.989	51.0732	46.704
HVO_RS04740	aspartate kinase	NC_013967.1	+	7470	8648	101.988	131.875	102.933	151.773	55.4328	143.909	110.705	111.762	92.7648	134.83
HVO_RS04745	tryptophanase	NC_013967.1	+	8873	10219	554.557	226.411	546.703	380.801	338.246	322.62	731.295	354.888	542.7	321.18
HVO_RS04750	metallophosphoesterase family protein	NC_013967.1	-	10248	10907	151.833	124.982	137.616	222.138	123.754	173.813	209.24	153.649	155.611	168.646
HVO_RS04755	IMP cyclohydrolase	NC_013967.1	-	10956	11528	46.1999	36.7386	129.233	75.8531	44.1655	73.5033	139.611	44.7766	89.8022	57.7179
HVO_RS04765	KEOPS complex subunit Cgi121	NC_013967.1	-	11897	12391	173.717	194.828	183.816	346.552	170.253	276.763	232.848	190.106	190.158	252.062
HVO_RS04770	ATP-dependent DNA helicase	NC_013967.1	-	12388	14871	116.942	102.495	121.736	155.404	111.816	126.866	146.163	119.689	124.164	126.114
HVO_RS04775	ferredoxin	NC_013967.1	+	14980	15225	23.8188	29.1667	39.3877	41.3948	24.7311	30.625	42.334	30.5337	32.5679	32.9301
HVO_RS04780	hypothetical protein	NC_013967.1	+	15479	16336	75.768	76.4638	114.378	101.748	77.1722	81.2687	124.927	75.7188	98.0615	83.7997
HVO_RS04785	hypothetical protein	NC_013967.1	-	16358	16936	152.68	123.544	227.357	200.478	126.92	166.178	251.381	153.397	189.585	160.899
HVO_RS04790	DUF2391 family protein	NC_013967.1	-	17030	17488	135.464	101.404	124.562	110.843	108.979	106.833	124.249	102.857	123.314	105.484
HVO_RS04795	class I SAM-dependent methyltransferase	NC_013967.1	+	17615	18295	110.625	92.0459	120.141	102.906	103.3	76.428	115.378	87.8649	112.361	89.8113
HVO_RS04800	ABC transporter ATP-binding protein	NC_013967.1	-	18323	19408	40.7195	40.1253	90.3754	49.9018	45.0133	35.1414	72.5648	39.1913	62.1682	41.0899
HVO_RS04805	iron ABC transporter permease	NC_013967.1	-	19512	21233	31.7729	27.64	50.0737	28.8985	42.6465	27.9974	47.0299	25.1451	42.8808	27.4203
HVO_RS04810	thiamine ABC transporter substrate-binding protein	NC_013967.1	-	21243	22379	21.125	49.1697	16.6661	59.0819	22.9237	53.9055	25.0663	39.6146	21.4453	50.4429
HVO_RS04815	AI-2E family transporter	NC_013967.1	+	22510	23400	202.625	404.501	129.646	518.269	128.155	438.705	167.293	324.724	156.93	421.549
HVO_RS04820	rhodanese-like domain-containing protein	NC_013967.1	-	23410	24186	99.4625	132.77	86.9231	199.386	68.2453	204.783	116.505	126.3	92.784	165.81
HVO_RS04825	sulfurtransferase	NC_013967.1	+	24438	25298	1170.46	2471.76	1240.97	2086.52	600.074	1770.36	1159.61	2164.81	1042.78	2123.36
HVO_RS04830	TIGR00366 family protein	NC_013967.1	-	25352	26794	99.0884	233.601	88.856	251.365	68.2096	193.042	90.6829	204.191	86.7092	220.55
HVO_RS04835	hypothetical protein	NC_013967.1	+	26974	27573	270.334	257.539	257.006	351.826	183.718	364.111	363.95	340.109	268.752	328.396
HVO_RS04840	hypothetical protein	NC_013967.1	-	27832	28101	371.05	281.305	209.567	257.691	167.618	307.123	126.532	326.82	218.692	293.235
HVO_RS04845	excinuclease ABC subunit UvrB	NC_013967.1	+	28190	30286	39.5199	52.7479	51.0602	65.0273	49.1599	55.803	61.6266	68.8114	50.3417	60.5974
HVO_RS04850	NUDIX hydrolase	NC_013967.1	+	30293	30712	36.4596	47.608	48.7646	77.5996	53.5387	67.8218	70.0122	83.5564	52.1938	69.1465
HVO_RS04855	sulfite exporter TauE/SafE family protein	NC_013967.1	+	31121	32206	13.969	13.6258	21.5819	15.7955	13.6898	16.2613	17.015	14.476	16.5639	15.0397
HVO_RS04860	universal stress protein	NC_013967.1	+	32276	32716	9.11483	13.8647	12.1442	35.8807	14.7208	30.965	15.2542	23.5432	12.8085	26.0634
HVO_RS04865	acyl-CoA thioesterase	NC_013967.1	-	32744	33238	14.7624	17.9708	18.3643	54.0316	22.1334	44.655	27.543	17.0292	20.7008	33.4216
HVO_RS04870	SPFH/Band 7/PHB domain protein	NC_013967.1	-	33689	34879	141.808	121.352	130.123	192.893	125.926	159.344	191.053	188.517	147.227	165.526
HVO_RS04875	hypothetical protein	NC_013967.1	+	34980	35174	59.0418	45.2131	74.9194	55.7053	46.2148	44.1487	92.7882	50.5635	68.241	48.9077
HVO_RS04880	2'-5' RNA ligase family protein	NC_013967.1	+	35225	35722	149.849	118.591	248.239	166.898	129.532	139.045	244.815	146.094	193.109	142.657
HVO_RS04885	cytochrome P450	NC_013967.1	-	35776	37152	58.973	58.4477	57.3466	72.8675	51.4733	69.0566	63.5408	74.9511	57.8334	68.8307
HVO_RS04890	ATP-dependent DNA helicase	NC_013967.1	-	37234	39438	167.45	100.395	172.499	137.462	146.302	104.113	174.862	114.806	165.278	114.194
HVO_RS04895	hypothetical protein	NC_013967.1	+	39586	40056	32.3853	20.2805	28.1412	23.7375	22.0814	17.8779	31.3026	39.3159	28.4776	25.303
HVO_RS04900	ornithine carbamoyltransferase	NC_013967.1	-	40093	40992	89.4772	27.1924	93.9386	33.6638	54.8369	31.1941	86.2628	85.1541	81.1289	44.3011
HVO_RS04905	[LysW]-lysine hydrolase	NC_013967.1	-	41076	42221	249.831	88.669	232.5	102.949	171.109	90.9181	225.817	239.973	219.814	130.627
HVO_RS04910	acetylornithine/succinylornithine family transaminase	NC_013967.1	-	42218	43354	130.984	44.8035	104.508	46.4047	73.3171	47.3182	112.165	118.507	105.244	64.2583
HVO_RS04915	acetylglutamate/acetylaminoadipate kinase	NC_013967.1	-	43351	44334	99.9498	38.7912	112.739	42.7583	52.7354	35.2631	104.082	73.5695	92.3766	47.5955
HVO_RS04920	N-acetyl-gamma-glutamyl-phosphate reductase	NC_013967.1	-	44389	45432	526.616	176.979	418.257	213.27	260.261	164.665	467.041	363.623	418.044	229.634
HVO_RS04925	lysine biosynthesis protein LysX	NC_013967.1	-	45429	46304	364.841	146.554	278.488	165.009	176.127	135.795	351.946	275.281	292.851	180.66
HVO_RS04930	lysine biosynthesis protein LysW	NC_013967.1	-	46306	46485	846.516	296.4	382.301	345.429	360.312	275.164	575.964	545.723	541.273	365.679
HVO_RS04935	argininosuccinate lyase	NC_013967.1	-	46806	48272	298.112	164.398	288.222	277.852	215.942	195.778	414.936	227.237	304.303	216.316
HVO_RS04940	argininosuccinate synthase	NC_013967.1	-	48274	49491	442.892	322.414	403.079	471.633	325.106	397.966	615.833	365.946	446.728	389.49
HVO_RS04945	cation:proton antiporter	NC_013967.1	-	49976	51190	13.4385	14.3071	18.4845	25.2688	17.6541	22.0216	23.2701	16.4446	18.2118	19.5105
HVO_RS04950	TrkA C-terminal domain-containing protein	NC_013967.1	-	51190	51675	17.0291	16.4157	25.8727	15.5288	20.6193	20.0554	26.2767	18.988	22.4495	17.747
HVO_RS04955	hypothetical protein	NC_013967.1	-	51719	52321	78.1343	57.5937	144.705	80.517	81.3569	73.4973	171.624	77.3899	118.955	72.2495
HVO_RS04960	glycine--tRNA ligase	NC_013967.1	-	52328	54112	257.802	159.443	335.522	176.802	247.65	155.889	371.209	200.75	303.046	173.221
HVO_RS04965	CBS domain-containing protein	NC_013967.1	-	54105	54959	197.063	118.917	241.491	141.618	193.91	124.579	277.361	138.834	227.456	130.987
HVO_RS04970	hypothetical protein	NC_013967.1	-	55092	55670	89.943	56.6318	114.678	79.8892	92.5451	64.7923	109.548	52.9079	101.679	63.5553
HVO_RS04975	hypothetical protein	NC_013967.1	-	55732	56178	67.4234	96.7891	151.967	81.8435	112.681	68.206	99.2747	50.3495	107.836	74.297
HVO_RS04980	ATP-binding cassette domain-containing protein	NC_013967.1	-	56181	57515	130.399	186.135	244.735	124.768	242.299	100.382	139.485	116.941	189.229	132.056
HVO_RS04985	ABC transporter ATP-binding protein	NC_013967.1	-	57512	58591	216.003	332.09	393.903	210.67	398.207	156.77	214.131	182.974	305.561	220.626
HVO_RS04990	ABC transporter permease	NC_013967.1	-	58588	60027	118.809	170.702	221.808	148.561	187.7	112.025	158.399	97.3215	171.679	132.152
HVO_RS04995	ABC transporter permease	NC_013967.1	-	60034	61083	172.934	210.025	292.846	194.118	253.779	146.244	266.351	125.957	246.478	169.086
HVO_RS05000	ABC transporter substrate-binding protein	NC_013967.1	-	61296	63134	2038.83	1421.24	5544.06	1885.41	2548.37	714.341	3340.02	1149.08	3367.82	1292.52
HVO_RS05005	DNA-binding protein	NC_013967.1	+	63622	64041	72.9263	77.0937	90.6467	107.422	72.0342	110.156	124.638	77.604	90.0612	93.069
HVO_RS05010	DNA polymerase II large subunit	NC_013967.1	+	64044	67652	61.7451	55.6301	94.1764	57.8358	59.984	53.5134	73.5008	75.4146	72.3516	60.5985
HVO_RS05015	PQQ-like beta-propeller repeat protein	NC_013967.1	-	67810	69072	8.83034	17.8688	10.4909	24.2665	8.04378	20.2324	8.40763	16.0924	8.94317	19.615
HVO_RS05020	hypothetical protein	NC_013967.1	+	69249	69536	190.329	129.491	115.54	82.8483	183.713	206.54	65.9881	214.789	138.892	158.417
HVO_RS05025	ketopantoate reductase family protein	NC_013967.1	+	69607	70503	14.7608	23.7325	18.8255	25.5538	15.9156	27.7768	17.258	25.3086	16.69	25.5929
HVO_RS05030	sulfatase	NC_013967.1	-	70535	72082	90.0766	173.212	130.692	207.584	99.1519	180.456	134.954	180.123	113.719	185.344
HVO_RS05035	NifU family protein	NC_013967.1	-	72161	72538	539.643	766.003	874.104	864.528	539.087	833.12	642.511	934.586	648.836	849.559
HVO_RS05040	DUF5783 family protein	NC_013967.1	-	72583	72900	94.2279	83.8627	114.544	108.67	99.946	78.3199	140.397	92.381	112.279	90.8083
HVO_RS05045	hypothetical protein	NC_013967.1	-	73059	73280	12.5899	15.8632	8.71619	21.7324	13.6117	26.4492	12.6114	20.1722	11.8823	21.0543
HVO_RS05050	polyphosphate kinase 2	NC_013967.1	+	73836	74666	21.6753	18.2835	22.835	24.1118	16.8498	22.6376	25.3048	23.9022	21.6662	22.2338
HVO_RS05055	DHH family phosphoesterase	NC_013967.1	-	74663	76093	28.9739	24.9726	32.0879	28.3039	30.2534	19.5645	44.4136	17.223	33.9322	22.516
HVO_RS05060	MFS transporter	NC_013967.1	-	76230	77447	37.7754	38.1506	48.3132	39.7165	43.0862	38.7399	47.2654	35.2701	44.11	37.9693
HVO_RS05065	uroporphyrinogen-III synthase	NC_013967.1	-	77449	78192	150.956	141.881	242.496	153.283	144.101	175.272	174.488	169.446	178.01	159.97
HVO_RS05070	uroporphyrinogen-III C-methyltransferase	NC_013967.1	-	78189	79070	185.624	156.33	173.578	143.875	175.192	141.786	175.355	179.098	177.437	155.272
HVO_RS05075	hydroxymethylbilane synthase	NC_013967.1	-	79072	80145	221.302	185.25	213.192	154.822	227.213	195.485	167.163	184.854	207.217	180.103
HVO_RS05080	hypothetical protein	NC_013967.1	+	80270	80659	37.6683	55.5689	48.4469	44.8815	38.7432	33.9033	45.0846	46.6539	42.4857	45.2519
HVO_RS05085	hypothetical protein	NC_013967.1	+	80783	80968	37.1184	54.3653	61.3959	59.7431	47.917	39.3649	59.9647	44.1565	51.599	49.4074
HVO_RS05090	glutamate-1-semialdehyde 2%2C1-aminomutase	NC_013967.1	-	81002	82339	82.4252	96.7902	104.325	103.543	82.8028	90.827	117.538	120.377	96.7727	102.884
HVO_RS05095	CPBP family intramembrane metalloprotease	NC_013967.1	-	82482	83189	37.8947	35.6582	46.3495	44.7006	40.6622	31.9961	55.898	23.8768	45.2011	34.0579
HVO_RS05105	ammonium transporter	NC_013967.1	-	83757	85127	7.53604	21.5318	8.36986	14.1282	5.50303	8.91768	9.02324	12.6774	7.60804	14.3138
HVO_RS05110	P-II family nitrogen regulator	NC_013967.1	-	85507	85866	12.658	35.3132	14.7401	21.4903	11.6002	21.0215	11.3941	10.9756	12.5981	22.2001
HVO_RS05115	ammonium transporter	NC_013967.1	-	85863	87281	20.6888	57.9064	19.2737	26.0867	14.856	47.9912	13.7368	14.633	17.1388	36.6543
HVO_RS05120	porphobilinogen synthase	NC_013967.1	-	87625	88608	168.491	189.549	152.448	325.58	131.306	332.512	217.272	271.326	167.379	279.742
HVO_RS05125	VTT domain-containing protein	NC_013967.1	+	88714	89226	457.462	1091.09	554.606	1361.06	406.541	1566.69	580.764	949.943	499.843	1242.2
HVO_RS05130	PHP domain-containing protein	NC_013967.1	-	89547	90341	44.6666	53.167	54.5339	61.1556	45.1974	68.5289	64.6579	47.4455	52.2639	57.5743
HVO_RS05135	hypothetical protein	NC_013967.1	+	90474	90758	65.0191	349.934	46.2541	169.791	50.0756	420.586	59.1707	356.798	55.1299	324.277
HVO_RS05140	DUF5784 family protein	NC_013967.1	-	90921	91928	71.3373	71.5527	89.1652	79.5823	67.7669	98.8781	75.6129	91.46	75.9706	85.3683
HVO_RS05145	hypothetical protein	NC_013967.1	-	92298	92993	38.5823	28.8702	32.4864	35.3415	25.7406	43.2752	27.9601	47.6208	31.1924	38.7769
HVO_RS05150	NAD(P)H-binding protein	NC_013967.1	-	93097	94029	22.8447	23.6205	26.2115	34.8363	19.5259	40.866	27.1778	48.5639	23.94	36.9717
HVO_RS05155	hypothetical protein	NC_013967.1	-	94154	95038	111.749	84.2213	133.252	132.434	100.978	155.028	107.114	144.396	113.273	129.02
HVO_RS05160	hypothetical protein	NC_013967.1	+	95156	95359	111.515	111.723	149.186	95.2666	144.845	90.6568	237.271	75.6976	160.704	93.3359
HVO_RS05165	ATP-dependent DNA helicase	NC_013967.1	+	95441	97351	112.119	113.267	141.806	150.26	126.984	131.576	153.323	133.508	133.558	132.153
HVO_RS05170	UPF0175 family protein	NC_013967.1	+	97756	97950	208.262	204.675	258.35	173.226	110.122	222.516	190.086	241.288	191.705	210.427
HVO_RS05175	60S ribosomal export protein NMD3	NC_013967.1	-	98087	99214	152.218	236.392	252.506	295.28	159.154	358.452	178.062	265.98	185.485	289.026
HVO_RS05180	phosphoribosyltransferase family protein	NC_013967.1	-	99292	99930	23.9137	35.3397	24.1512	47.6543	19.2434	51.9618	31.7175	40.7097	24.7565	43.9164
HVO_RS05185	zinc metalloprotease HtpX	NC_013967.1	+	100055	100936	124.612	166.921	199.053	231.469	112.938	229.996	170.906	216.969	151.877	211.339
HVO_RS05190	hypothetical protein	NC_013967.1	+	100943	101548	32.5698	53.3413	67.0914	67.3367	38.2887	51.1901	44.4806	66.504	45.6076	59.593
HVO_RS05195	DNA repair and recombination protein RadA	NC_013967.1	+	101807	102838	223.153	2524.6	496.189	1660.11	376.115	2472.07	211.863	2800.61	326.83	2364.35
HVO_RS05200	FAD/NAD(P)-binding oxidoreductase	NC_013967.1	+	103089	104234	51.7213	119.05	72.1269	168.362	97.7926	211.592	107.985	221.729	82.4064	180.183
HVO_RS05205	DUF1641 domain-containing protein	NC_013967.1	+	104245	104658	35.6812	111.583	44.4618	165.255	45.0062	174.487	67.9865	154.87	48.2839	151.549
HVO_RS05210	SUF system NifU family Fe-S cluster assembly protein	NC_013967.1	-	104705	105133	1045.04	1540.84	519.65	2039.87	834.268	2440.56	889.237	2157.44	822.048	2044.68
HVO_RS05215	mechanosensitive ion channel	NC_013967.1	-	105206	105793	27.9874	21.4245	15.9299	34.9097	21.0043	36.3288	31.0362	29.6841	23.9894	30.5868
HVO_RS05220	bifunctional cysteine desulfurase/selenocysteine lyase SufS	NC_013967.1	-	105867	107141	193.171	308.939	378.191	520.667	205.533	433.586	429.258	431.395	301.538	423.647
HVO_RS05225	PAS domain-containing sensor histidine kinase	NC_013967.1	+	107327	108373	191.845	159.03	144.924	252.011	180.726	235.906	194.739	191.889	178.059	209.709
HVO_RS05230	DUF424 family protein	NC_013967.1	-	108419	108721	104.669	108.231	206.069	173.635	106.086	172.049	203.035	168.499	154.965	155.604
HVO_RS05235	tetratricopeptide repeat protein	NC_013967.1	-	108722	109462	203.982	165.163	227.723	226.231	182.164	234.343	232.227	239.523	211.524	216.315
HVO_RS05240	histidine phosphatase family protein	NC_013967.1	+	109554	110171	34.7684	19.3849	48.2121	25.4694	31.3566	19.2258	50.198	20.3513	41.1338	21.1078
HVO_RS05245	RNA 2'%2C3'-cyclic phosphodiesterase	NC_013967.1	+	110198	110752	82.6839	82.659	71.4914	122.658	78.5576	96.0094	118.374	71.8933	87.7766	93.3048
HVO_RS05250	50S ribosomal protein L39e	NC_013967.1	+	110903	111055	2937.37	1781.43	3001.89	2374.67	2716.8	1905.03	3351.82	1906.07	3001.97	1991.8
HVO_RS05255	50S ribosomal protein L31e	NC_013967.1	+	111059	111337	3585.6	2404.6	4251.48	3044.68	3369.48	2452.64	4498.29	2473.37	3926.21	2593.82
HVO_RS05260	translation initiation factor IF-6	NC_013967.1	+	111341	112006	1658.72	1266.77	2806.12	1861.18	1702.79	1509.67	2810.21	1402.28	2244.46	1509.97
HVO_RS05265	50S ribosomal protein L18Ae	NC_013967.1	+	112088	112264	829.342	1175.21	1431.12	1251.47	971.4	1293.97	1059.26	936.116	1072.78	1164.19
HVO_RS05270	prefoldin subunit alpha	NC_013967.1	+	112264	112734	1637.19	2936.5	6583.68	3432.16	2035.09	3858.22	2801.52	2294.26	3264.37	3130.28
HVO_RS05275	signal recognition particle-docking protein FtsY	NC_013967.1	+	112767	114137	557.587	849.528	877.686	885.025	618.588	880.981	692.456	784.438	686.579	849.993
HVO_RS05280	LysE family translocator	NC_013967.1	-	114180	114797	46.6443	75.024	60.8643	87.7095	55.4979	74.1733	74.2983	73.8844	59.3262	77.6978
HVO_RS05285	D-2-hydroxyacid dehydrogenase	NC_013967.1	-	114831	115805	33.6051	53.6946	45.032	58.093	35.3813	54.8525	61.3945	66.5926	43.8532	58.3082
HVO_RS05290	signal recognition particle protein Srp54	NC_013967.1	+	115896	117293	600.055	728.806	704.257	860.098	575.903	880.242	561.513	840.341	610.432	827.372
HVO_RS05295	magnesium transporter	NC_013967.1	+	117403	117984	40.7085	63.0702	56.2614	66.0678	40.7695	65.3387	51.3643	62.8261	47.2759	64.3257
HVO_RS05300	magnesium transporter	NC_013967.1	+	117985	118545	5.95095	13.2532	11.3146	15.714	10.0044	14.5366	9.77891	10.9195	9.26221	13.6058
HVO_RS05305	hypothetical protein	NC_013967.1	+	118620	119639	96.8092	76.2717	105.665	108.637	104.197	81.3582	116.281	87.1076	105.738	88.3435
HVO_RS05310	RNA-binding domain-containing protein	NC_013967.1	-	119674	120090	203.86	127.784	148.879	114.61	188.042	131.195	94.0064	161.55	158.697	133.785
HVO_RS05315	AAA family ATPase	NC_013967.1	-	120093	120662	93.2636	61.0816	90.9438	58.7092	86.4524	90.3482	51.4169	68.1067	80.5192	69.5614
HVO_RS05320	YccF domain-containing protein	NC_013967.1	+	120802	121179	28.9079	46.0991	29.5674	52.7815	21.2687	58.193	29.2693	58.4849	27.2533	53.8896
HVO_RS05330	hypothetical protein	NC_013967.1	+	121710	121985	95.398	69.7125	131.192	111.202	89.3118	86.7848	145.781	70.9374	115.421	84.6592
HVO_RS05335	hypothetical protein	NC_013967.1	+	121969	122181	121.557	74.3833	162.437	113.688	113.267	84.6492	193.178	79.2797	147.61	88.0002
HVO_RS05340	hypothetical protein	NC_013967.1	-	122368	122781	63.7103	66.8113	137.072	115.035	65.772	83.2647	128.868	65.4327	98.8557	82.6359
HVO_RS05345	thermosome subunit alpha	NC_013967.1	-	123087	124739	4603.63	2475.64	4424.73	2207.16	3596.55	2005.78	6215.8	1636.57	4710.18	2081.29
HVO_RS05350	KH domain-containing protein	NC_013967.1	-	124992	125534	707.202	935.423	667.465	1073.97	653.425	1253.76	668.277	1274.28	674.092	1134.36
HVO_RS05355	serine/threonine-protein kinase Rio1	NC_013967.1	-	125628	126500	104.403	98.7859	144.671	167.102	81.1776	167.812	137.794	119.095	117.011	138.199
HVO_RS05360	translation initiation factor eIF-1A	NC_013967.1	-	126602	126892	235.536	222.005	293.745	321.795	254.523	298.614	304.157	206.669	271.99	262.27
HVO_RS05365	hypothetical protein	NC_013967.1	+	126998	127177	57.2042	42.5269	49.1591	51.4236	43.4061	37.3171	72.4941	41.8352	55.5659	43.2757
HVO_RS05370	alpha/beta hydrolase	NC_013967.1	-	127203	128030	25.7025	28.5216	37.9518	42.1157	22.228	29.272	42.5451	23.6615	32.1068	30.8927
HVO_RS05375	tyrosine--tRNA ligase	NC_013967.1	-	128123	129109	212.314	147.928	314.183	181.561	201.752	140.624	326.593	158.519	263.711	157.158
HVO_RS05380	ATPase	NC_013967.1	+	129130	129504	76.2148	92.5886	99.6776	127.369	92.608	83.5416	123.258	110.085	97.9396	103.396
HVO_RS05385	DUF460 domain-containing protein	NC_013967.1	-	129520	131589	149.349	146.798	156.319	272.983	152.174	215.428	210.148	216.318	166.997	212.882
HVO_RS05390	prohibitin family protein	NC_013967.1	+	131765	132754	5.80952	4.49983	7.51617	4.6191	6.36542	6.25554	7.50476	5.47448	6.79897	5.21224
HVO_RS05395	hypothetical protein	NC_013967.1	+	132763	133107	28.0205	23.0709	39.3539	39.4934	29.4224	23.7485	49.1548	28.015	36.4879	28.582
HVO_RS05400	PhzF family phenazine biosynthesis protein	NC_013967.1	-	133150	134028	116.447	54.542	105.353	80.59	92.1549	59.5064	162.088	55.6004	119.011	62.5597
HVO_RS05405	ribonuclease Z	NC_013967.1	-	134083	135030	35.5928	23.4004	46.5574	26.88	37.9029	22.6949	59.8319	19.7535	44.9712	23.1822
HVO_RS05410	AAA family ATPase	NC_013967.1	+	135168	136193	59.4015	61.1059	108.616	38.3945	80.3556	34.8003	52.7956	45.2929	75.2921	44.8984
HVO_RS05415	protein sorting system archaetidylserine decarboxylase	NC_013967.1	+	136193	136798	70.4215	58.6098	124.287	70.9694	79.6245	53.1055	86.1434	55.7641	90.1192	59.6122
HVO_RS05420	urease subunit beta	NC_013967.1	+	137039	137458	9.38698	12.7302	8.34492	15.221	10.6046	16.2547	11.5042	11.5216	9.96016	13.9319
HVO_RS05425	urease subunit alpha	NC_013967.1	+	137455	139161	14.1721	17.6827	20.1905	23.4809	18.6909	18.1708	19.4541	15.8963	18.1269	18.8077
HVO_RS05430	urease subunit gamma	NC_013967.1	+	139158	139553	9.91467	10.3154	14.0496	10.4431	9.72933	9.83277	11.5223	11.0923	11.304	10.4209
HVO_RS05435	urease accessory protein UreG	NC_013967.1	+	139550	140173	14.1602	13.9109	16.4423	18.924	14.9114	15.9077	19.4425	12.3702	16.2391	15.2782
HVO_RS05440	urease accessory protein UreD	NC_013967.1	+	140173	141072	8.83933	7.48245	13.7787	9.95893	9.73301	8.70181	12.6237	7.7411	11.2437	8.47108
HVO_RS05445	urease accessory protein UreE	NC_013967.1	+	141072	141731	16.8128	13.2557	18.5108	17.1472	15.6426	13.1172	19.7815	15.8544	17.6869	14.8436
HVO_RS05450	urease accessory protein UreF	NC_013967.1	+	141728	142417	12.3082	11.8457	12.2178	20.5861	13.0278	16.3508	14.1088	13.9473	12.9157	15.6825
HVO_RS05455	hypothetical protein	NC_013967.1	+	142507	142956	97.4346	145.195	92.6115	258.241	96.5604	140.337	132.137	80.2244	104.686	155.999
HVO_RS05460	hypothetical protein	NC_013967.1	-	142995	143201	120.501	133.445	109.222	266.34	107.496	228.004	178.446	151.876	128.916	194.916
HVO_RS05465	methyltransferase domain-containing protein	NC_013967.1	-	143303	144259	68.3016	31.4538	66.8166	53.6051	53.9951	34.3948	87.9596	32.2253	69.2682	37.9197
HVO_RS05470	DUF5658 family protein	NC_013967.1	+	144416	144727	34.6438	24.3292	29.4851	33.2328	28.3628	31.0274	46.6503	15.0716	34.7855	25.9153
HVO_RS05475	TATA-box-binding protein	NC_013967.1	+	144786	145355	52.3176	67.144	85.9671	58.5177	46.6798	56.25	85.0031	75.2132	67.4919	64.2812
HVO_RS05480	hypothetical protein	NC_013967.1	+	145435	145812	59.0842	121.394	84.992	133.466	63.1255	122.834	89.6671	169.569	74.2172	136.816
HVO_RS05485	type II CAAX endopeptidase family protein	NC_013967.1	+	145831	146799	34.4039	76.0751	45.5751	93.4505	32.4117	101.335	52.7497	120.397	41.2851	97.8146
HVO_RS05490	ATP phosphoribosyltransferase	NC_013967.1	-	146821	147666	99.2635	79.3962	108.849	108.586	72.8508	101.47	134.909	118.964	103.968	102.104
HVO_RS05495	hypothetical protein	NC_013967.1	+	147744	148844	111.91	197.619	185.23	273.537	164.148	219.098	237.037	251.986	174.581	235.56
HVO_RS05500	winged helix-turn-helix transcriptional regulator	NC_013967.1	-	148866	149378	143.195	238.88	409.427	306.452	298.826	241.769	487.46	308.444	334.727	273.886
HVO_RS05505	hypothetical protein	NC_013967.1	-	149375	149722	491.682	474.856	705.52	610.283	747.217	486.799	933.091	643.296	719.378	553.809
HVO_RS05510	amidohydrolase	NC_013967.1	+	149886	151178	35.4974	29.8758	47.1311	31.3759	42.6201	29.0178	56.5603	31.6963	45.4522	30.4915
HVO_RS05515	helix-turn-helix transcriptional regulator	NC_013967.1	-	151249	151560	62.5811	30.9984	92.5086	49.5252	57.8961	31.5958	121.295	34.4784	83.5702	36.6495
HVO_RS05520	adenosylhomocysteinase	NC_013967.1	+	151659	152945	222.795	151.193	304.805	180.841	209.315	145.815	399.047	144.393	283.991	155.56
HVO_RS05525	SMR family transporter	NC_013967.1	-	153018	153350	169.387	130.369	241.663	166.491	152.97	122.558	255.503	131.342	204.881	137.69
HVO_RS05530	helix-turn-helix domain-containing protein	NC_013967.1	+	153435	154259	29.5735	56.3108	30.7811	59.4493	28.1357	70.729	36.1908	61.0911	31.1703	61.8951
HVO_RS05535	Holliday junction resolvase Hjc	NC_013967.1	+	154332	154754	66.396	135.887	99.5206	144.84	58.5011	168.275	84.2554	183.135	77.1683	158.034
HVO_RS05540	SWIM zinc finger domain-containing protein	NC_013967.1	-	154782	155429	75.7425	191.076	98.1632	175.361	74.1783	251.48	82.6863	279.807	82.6926	224.431
HVO_RS05545	hypothetical protein	NC_013967.1	+	155649	155852	365.85	149.703	444.938	257.47	321.171	160.456	647.286	139.658	444.811	176.822
HVO_RS05550	DNA primase	NC_013967.1	-	155952	157052	147.578	90.2766	120.943	108.11	139.18	99.0133	127.443	79.5414	133.786	94.2354
HVO_RS05555	hypothetical protein	NC_013967.1	+	157202	157795	437.258	203.896	380.657	246.993	418.854	197.422	531.979	192.995	442.187	210.326
HVO_RS05560	DNA polymerase sliding clamp	NC_013967.1	-	157928	158671	354.625	338.065	554.874	426.773	352.458	309.898	635.659	318.092	474.404	348.207
HVO_RS05565	ArsC family transcriptional regulator	NC_013967.1	+	158945	159406	53.8874	29.5526	59.6984	35.5607	52.9356	37.2246	71.4466	36.3392	59.492	34.6693
HVO_RS05570	amino acid permease	NC_013967.1	-	159403	161649	14.2079	13.0783	16.8387	15.6234	13.857	15.2871	19.9273	18.285	16.2077	15.5684
HVO_RS05575	Lrp/AsnC family transcriptional regulator	NC_013967.1	+	162031	162816	84.4936	63.3221	90.4104	57.2699	89.2521	57.2278	89.9619	56.5312	88.5295	58.5877
HVO_RS05580	23S rRNA (uridine(2552)-2'-O)-methyltransferase	NC_013967.1	+	162982	163761	204.887	202.176	261.842	289.175	208.352	251.461	307.471	243.061	245.638	246.468
HVO_RS05585	hypothetical protein	NC_013967.1	+	163911	164312	27.8043	30.4109	26.1603	37.7267	26.5659	30.939	29.5244	25.4871	27.5137	31.1409
HVO_RS05590	queuosine precursor transporter	NC_013967.1	-	164618	165337	24.1265	22.7157	37.0711	28.8391	29.158	20.2021	31.1723	16.4382	30.3819	22.0488
HVO_RS05595	ribbon-helix-helix domain-containing protein	NC_013967.1	-	165330	165506	18.1931	17.3774	17.9287	20.3336	20.0523	13.4608	25.8529	17.2974	20.5068	17.1173
HVO_RS05600	Sec-independent protein translocase protein TatCt	NC_013967.1	-	165626	167782	159.728	141.171	211.369	143.542	186.658	85.6707	253.087	64.1319	202.711	108.629
HVO_RS05605	Sec-independent protein translocase protein TatCo	NC_013967.1	+	167913	169238	551.509	397.019	847.808	448.277	644.342	278.945	811.185	169.445	713.711	323.422
HVO_RS05610	hypothetical protein	NC_013967.1	+	169351	169671	131.635	114.835	184.05	137.189	154.887	123.29	220.079	102.083	172.663	119.349
HVO_RS05615	SRPBCC domain-containing protein	NC_013967.1	-	169702	170184	92.3408	114.962	139.827	174.784	109.684	162.399	165.633	165.909	126.871	154.514
HVO_RS05620	histidine phosphatase family protein	NC_013967.1	+	170259	170897	99.5363	117	83.8579	163.071	96.3204	143.952	125.224	125.67	101.235	137.423
HVO_RS05625	ATP-dependent sacrificial sulfur transferase LarE	NC_013967.1	-	170943	171839	99.6186	120.078	120.152	171.136	92.1628	152.657	136.32	143.795	112.064	146.916
HVO_RS05630	DNA mismatch repair protein MutS	NC_013967.1	+	172017	174011	56.0577	38.7179	65.1387	44.709	59.7117	36.7783	75.3426	31.9449	64.0627	38.0375
HVO_RS05635	hypothetical protein	NC_013967.1	+	174066	174335	327.55	116.106	446.708	183.518	198.318	125.851	379.239	144.964	337.954	142.61
HVO_RS05640	hypothetical protein	NC_013967.1	-	174329	174736	142.281	46.8145	152.976	76.8818	97.961	76.3709	203.145	61.0499	149.091	65.2793
HVO_RS05645	ORC1-type DNA replication protein	NC_013967.1	+	174892	176016	126.669	177.312	249.44	249.946	154.504	206.151	258.297	169.046	197.228	200.614
HVO_RS05650	ribose-5-phosphate isomerase RpiA	NC_013967.1	+	176077	176769	77.6882	66.9324	76.9054	89.2794	72.7829	75.0425	100.941	85.4693	82.0793	79.1809
HVO_RS05655	DUF1931 family protein	NC_013967.1	-	176934	177101	1183	582.326	1916.32	1028.98	922.778	666.66	2811.97	456.79	1708.52	683.689
HVO_RS05660	nickel pincer cofactor biosynthesis protein LarB	NC_013967.1	+	177286	178047	54.5377	26.5088	59.2778	39.0541	54.382	31.5391	76.1945	35.4524	61.098	33.1386
HVO_RS05665	GIY-YIG nuclease family protein	NC_013967.1	+	178439	178678	75.8465	173.412	47.203	335.579	60.4638	251.28	97.3426	215.25	70.214	243.88
HVO_RS05670	phosphoglucomutase/phosphomannomutase family protein	NC_013967.1	+	178741	180114	87.9422	84.8016	99.7881	128.013	74.6668	118.32	128.405	119.155	97.7006	112.573
HVO_RS05675	helix-turn-helix transcriptional regulator	NC_013967.1	-	180124	180504	160.606	126.771	92.3792	239.017	141.569	199.984	173.775	155.371	142.082	180.286
HVO_RS05680	GNAT family N-acetyltransferase	NC_013967.1	-	180588	180998	50.786	40.7024	53.5685	75.9878	47.1848	69.1003	87.0903	38.2357	59.6574	56.0066
HVO_RS05685	ubiquitin-like modifier protein SAMP2	NC_013967.1	-	181007	181207	139.165	81.3716	60.3865	119.463	105.767	93.1802	122.136	71.1789	106.864	91.2984
HVO_RS05690	replication factor C small subunit	NC_013967.1	+	181313	182296	319.765	187.403	324.922	251.143	309.228	193.753	412.018	185.781	341.483	204.52
HVO_RS05695	GAF domain-containing protein	NC_013967.1	-	182364	184703	70.4304	36.213	71.7173	76.0299	72.5595	52.5607	115.681	46.6905	82.5971	52.8735
HVO_RS05700	tryptophan-rich sensory protein	NC_013967.1	-	184851	185336	4.99487	7.0224	8.65186	9.55256	3.98979	12.0413	9.9601	13.8706	6.89916	10.6217
HVO_RS05705	alanine--tRNA ligase	NC_013967.1	+	185459	188227	166.472	140.157	243.531	150.341	167.042	116.269	255.21	114.334	208.064	130.275
HVO_RS05710	alpha/beta hydrolase	NC_013967.1	+	188332	189108	58.0081	68.9056	78.7049	85.784	70.2995	78.4115	100.818	59.4168	76.9577	73.1295
HVO_RS05715	type 1 glutamine amidotransferase	NC_013967.1	+	189223	189936	146.89	247.393	292.635	304.43	150.457	295.909	282.247	166.729	218.057	253.615
HVO_RS05720	acyl-CoA dehydrogenase family protein	NC_013967.1	+	190112	191275	325.994	225.214	237.667	156.137	196.55	186.874	268.813	271.536	257.256	209.94
HVO_RS05725	hypothetical protein	NC_013967.1	+	191384	191674	53.8692	50.1492	73.506	49.4363	46.2654	44.8845	70.1421	44.9361	60.9457	47.3516
HVO_RS05730	ferredoxin family protein	NC_013967.1	+	191877	192200	72.8277	79.4545	134.917	63.9663	93.8587	44.769	108.308	64.6	102.478	63.1975
HVO_RS05735	VOC family protein	NC_013967.1	+	192245	192619	26.6878	51.0596	59.9311	45.8366	35.4019	45.3214	54.6656	34.6281	44.1716	44.2114
HVO_RS05740	ferritin-like domain-containing protein	NC_013967.1	+	192742	193194	1160.01	1378.37	953.106	2024.74	842.979	1738.08	1417.11	1902.61	1093.3	1760.95
HVO_RS05745	L-lactate dehydrogenase	NC_013967.1	+	193386	194348	395.946	348.225	304.61	604.447	275.167	562.136	530.634	511.461	376.589	506.567
HVO_RS05750	(Fe-S)-binding protein	NC_013967.1	-	194367	196481	97.7779	72.5651	132.642	105.583	83.9027	106.864	85.4184	119.048	99.9354	101.015
HVO_RS05755	energy-coupling factor transporter transmembrane component T	NC_013967.1	-	196563	197267	28.9067	13.7618	41.6225	16.052	19.6063	13.8096	30.3388	13.2958	30.1186	14.2298
HVO_RS05760	ABC transporter ATP-binding protein	NC_013967.1	-	197261	197962	35.5219	12.0433	59.5269	12.8738	25.3974	13.3596	51.199	12.2481	42.9113	12.6312
HVO_RS05765	biotin transporter BioY	NC_013967.1	-	197963	198541	38.9175	17.1889	48.4692	15.0357	26.2932	19.2323	51.6743	15.9919	41.3386	16.8622
HVO_RS05770	hypothetical protein	NC_013967.1	+	198709	199314	73.6427	63.2391	103.46	120.5	59.8461	126.215	114.859	71.9018	87.9521	95.464
HVO_RS05775	minichromosome maintenance protein MCM	NC_013967.1	+	199368	201476	167.696	165.057	215.607	167.534	207.65	141.745	158.673	155.291	187.406	157.407
HVO_RS05780	hypothetical protein	NC_013967.1	+	201577	201879	216.801	160.778	258.777	209.317	245.169	162.514	320.353	124.894	260.275	164.376
HVO_RS05785	hypothetical protein	NC_013967.1	+	202030	202368	51.2421	33.1678	53.5725	52.4384	44.8396	38.1423	72.5094	25.8433	55.5409	37.398
HVO_RS05790	hypothetical protein	NC_013967.1	+	202365	203306	63.0786	24.0412	57.44	37.9149	46.4766	30.6872	80.5042	40.7692	61.8749	33.3531
HVO_RS05795	hypothetical protein	NC_013967.1	+	203358	204212	13.6061	8.59133	20.2663	11.3728	11.084	7.46621	20.9468	13.9985	16.4758	10.3572
HVO_RS05800	P-loop NTPase	NC_013967.1	+	204209	204871	6.6268	3.89513	5.83197	5.8853	4.53113	3.18276	7.35294	6.11232	6.08571	4.76888
HVO_RS05805	transcription initiation factor IIB family protein	NC_013967.1	-	204965	205831	5.03315	4.96042	7.20314	7.38211	5.25914	8.30788	6.9113	6.86996	6.10168	6.88009
HVO_RS05810	hypothetical protein	NC_013967.1	+	205994	206515	500.574	371.229	428.536	436.596	417.225	377.825	696.495	414.563	510.708	400.053
HVO_RS05815	cell division inhibitor	NC_013967.1	-	206630	207373	196.723	85.5387	277.517	119.233	241.27	95.5154	277.575	72.9808	248.271	93.3169
HVO_RS05820	hypothetical protein	NC_013967.1	-	207442	208257	306.419	123.986	404.555	155.356	380.072	134.57	392.883	97.9275	370.982	127.96
HVO_RS05825	HIT family protein	NC_013967.1	-	208346	208762	24.2004	25.7747	31.8341	28.953	25.4234	25.4533	27.1502	26.4733	27.152	26.6636
HVO_RS05830	uracil-DNA glycosylase family protein	NC_013967.1	-	209051	209686	140.129	112.341	164.619	153.291	141.416	178.551	181.213	107.299	156.844	137.87
HVO_RS05835	hypothetical protein	NC_013967.1	-	209687	209917	99.7896	77.5212	106.019	88.9632	109.574	106.732	107.996	74.2484	105.845	86.8662
HVO_RS05840	ribose-phosphate diphosphokinase	NC_013967.1	-	209972	210823	55.3975	57.6422	118.122	70.0363	86.0317	64.5239	108.651	54.227	92.0505	61.6073
HVO_RS05845	hypothetical protein	NC_013967.1	-	210884	211711	76.2934	63.9002	88.8831	100.333	89	79.8742	122.256	64.9823	94.1081	77.2724
HVO_RS05850	SWIM zinc finger family protein	NC_013967.1	-	211808	212152	131.684	104.066	119.849	129.413	131.461	103.342	151.81	84.5943	133.701	105.354
HVO_RS05855	tRNA (guanine(26)-N(2))-dimethyltransferase	NC_013967.1	+	212299	213429	26.3645	17.1149	46.3562	18.6962	28.3794	18.0782	31.9904	22.5651	33.2726	19.1136
HVO_RS05860	YihY/virulence factor BrkB family protein	NC_013967.1	+	213507	214844	67.9393	42.0049	79.5263	49.8161	69.0554	41.9549	94.0845	37.8106	77.6514	42.8966
HVO_RS05865	phosphatase PAP2 family protein	NC_013967.1	+	214846	215811	29.7024	31.6099	37.9418	39.7613	36.3328	34.3667	48.4025	22.7645	38.0949	32.1256
HVO_RS05870	type I glutamate--ammonia ligase	NC_013967.1	-	215944	217314	228.103	319.059	246.699	304.206	121.712	166.714	201.707	187.551	199.555	244.383
HVO_RS05875	HTH-type transcriptional regulator Lrp	NC_013967.1	+	217441	217899	268.463	181.114	414.22	264.107	192.319	204.575	469.487	129.217	336.122	194.753
HVO_RS05880	aminopeptidase	NC_013967.1	-	218337	219419	256.673	73.0029	277.108	109.757	225.772	67.6711	283.011	109.144	260.641	89.8936
HVO_RS05885	GntG family PLP-dependent aldolase	NC_013967.1	+	219536	220561	62.1821	40.0719	54.5466	50.7529	47.6143	50.387	75.1828	49.6687	59.8815	47.7201
HVO_RS05890	cation diffusion facilitator family transporter	NC_013967.1	-	220622	221566	56.9775	61.8404	82.651	79.0219	57.2754	64.6515	94.4036	50.4261	72.8269	63.9849
HVO_RS05895	metallophosphoesterase	NC_013967.1	+	221699	222217	77.5678	109.551	91.0353	146.079	82.9037	157.353	105.141	119.149	89.162	133.033
HVO_RS05900	winged helix-turn-helix domain-containing protein	NC_013967.1	-	222424	223386	155.911	92.2224	156.621	114.147	167.014	98.3414	218.529	78.69	174.519	95.8503
HVO_RS05905	inorganic phosphate transporter	NC_013967.1	+	223693	224892	29.7819	43.6948	39.1532	66.1934	31.5538	57.831	41.851	45.6029	35.585	53.3305
HVO_RS05910	hypothetical protein	NC_013967.1	+	224889	225164	34.1379	63.4703	46.4544	99.61	43.537	99.384	52.1532	55.2921	44.0706	79.4391
HVO_RS05915	hemolysin family protein	NC_013967.1	-	225232	226548	163.89	297.652	265.892	504.8	184.952	495.885	329.755	307.533	236.122	401.468
HVO_RS05920	glutathione S-transferase N-terminal domain-containing protein	NC_013967.1	+	226809	227072	27.8393	59.0207	50.7649	65.3725	32.8726	65.805	45.7749	44.1562	39.3129	58.5886
HVO_RS05925	redoxin domain-containing protein	NC_013967.1	+	227072	227578	27.2521	59.9875	50.6459	63.3282	24.5525	65.9553	50.3296	62.8434	38.195	63.0286
HVO_RS05930	L-threonylcarbamoyladenylate synthase	NC_013967.1	+	227672	228271	52.1246	72.0856	69.7179	102.082	56.3979	94.9842	92.3883	78.0567	67.6572	86.8021
HVO_RS05935	hypothetical protein	NC_013967.1	-	228343	229032	12.6314	27.3746	17.9481	48.3324	14.373	47.2061	26.529	40.8612	17.8704	40.9436
HVO_RS05940	fused MFS/spermidine synthase	NC_013967.1	+	229170	230783	20.1187	27.6577	23.576	24.771	14.9395	34.0024	22.1024	27.9429	20.1841	28.5935
HVO_RS05945	hypothetical protein	NC_013967.1	+	230787	231071	33.7301	21.0024	32.3082	27.9152	25.5306	38.9619	44.3112	31.9454	33.97	29.9562
HVO_RS05950	hypothetical protein	NC_013967.1	-	231140	231331	31.495	14.2914	26.7639	21.7254	23.1328	22.3847	46.3473	19.4074	31.9348	19.4522
HVO_RS05955	tyrosine-type recombinase/integrase	NC_013967.1	-	231538	232569	6.30881	5.71959	10.0489	6.75753	6.85643	8.64152	4.9359	8.50767	7.03751	7.40658
HVO_RS05960	hypothetical protein	NC_013967.1	-	233026	233310	13.9745	7.88463	4.0716	15.7835	21.0659	13.1854	16.1307	18.2697	13.8107	13.7808
HVO_RS05965	hypothetical protein	NC_013967.1	+	233436	233702	10.4897	71.035	20.6508	46.5619	13.4647	82.5407	13.9861	71.6302	14.6478	67.942
HVO_RS05975	ISH3-like element ISH51 family transposase	NC_013967.1	-	235110	236276	1.3135	1.87871	0.862297	3.17948	1.16481	4.24113	1.38449	1.49565	1.18128	2.69874
HVO_RS05985	hypothetical protein	NC_013967.1	-	236934	237194	5.33701	4.2297	10.4863	7.48071	6.49261	9.50093	5.11242	2.89779	6.85709	6.02728
HVO_RS05990	hypothetical protein	NC_013967.1	+	237481	237741	21.4808	60.2572	31.6756	76.8738	21.7727	101.845	34.7194	47.1902	27.4121	71.5416
HVO_RS05995	type II toxin-antitoxin system HicA family toxin	NC_013967.1	+	237743	237988	18.5178	47.6826	18.8759	57.6951	12.9764	87.2751	26.5846	49.54	19.2387	60.5482
HVO_RS06000	hypothetical protein	NC_013967.1	+	238338	238736	0.740275	1.1072	1.08829	2.58787	1.0902	0.169013	1.31462	1.34684	1.05835	1.30273
HVO_RS06005	hypothetical protein	NC_013967.1	+	238733	238948	0.70582	0.349669	0	2.01024	2.43206	0.250747	1.33964	2.76434	1.11938	1.34375
HVO_RS06010	hypothetical protein	NC_013967.1	+	238945	239475	0.147577	0.409981	0.889439	1.70196	0.249949	0.86199	0.536275	1.16522	0.45581	1.03479
HVO_RS06015	hypothetical protein	NC_013967.1	+	239482	241095	1.30827	1.18665	0.792919	1.28166	1.45525	2.01014	1.365	1.68192	1.23036	1.5401
HVO_RS06020	hypothetical protein	NC_013967.1	+	241129	241704	0.592156	0.390359	0.508781	1.04225	0.700184	1.32103	0.505917	0.371082	0.576759	0.781181
HVO_RS06025	hypothetical protein	NC_013967.1	+	241698	242492	1.3882	1.24186	0.96131	1.39704	1.06846	1.4948	1.06557	0.594321	1.12088	1.18201
HVO_RS06030	ATP-binding protein	NC_013967.1	+	242489	243640	0.985473	0.997362	0.691634	2.77834	1.6412	0.979481	1.36302	1.06592	1.17033	1.45528
HVO_RS06035	IS4-like element ISHvo11 family transposase	NC_013967.1	+	243876	245228	0.302586	0.123353	0.264671	0.05845	0.275932	0.247248	0.174822	0.481607	0.254503	0.227664
HVO_RS06040	IS4 family transposase	NC_013967.1	+	245331	246683	0.023204	0.091801	0.112533	0.087676	0.219923	0.059261	0.022294	0.024304	0.0944885	0.0657605
HVO_RS06045	hypothetical protein	NC_013967.1	+	246714	247094	0.877429	2.12332	1.17753	2.83676	2.23396	1.52887	1.32127	1.58081	1.40255	2.01744
HVO_RS06050	IS110-like element ISHvo9 family transposase	NC_013967.1	+	248186	249184	0	0.017983	0	0.030371	0	0.057936	0.0029	0.032916	0.000725	0.0348015
HVO_RS06055	winged helix-turn-helix domain-containing protein	NC_013967.1	-	249749	251479	2.05328	2.43786	2.0158	3.28052	2.22256	3.25805	1.54574	1.35778	1.95934	2.58355
HVO_RS06065	SLC13 family permease	NC_013967.1	-	252148	254004	6.17836	7.88617	13.0357	8.07084	9.69847	6.56551	12.0891	6.77514	10.2504	7.32442
HVO_RS06070	DEAD/DEAH box helicase	NC_013967.1	-	254076	256130	65.8418	56.3783	77.237	76.7206	67.6748	59.1804	104.385	48.7468	78.7847	60.2565
HVO_RS06075	cupin domain-containing protein	NC_013967.1	-	256281	256670	23.4678	33.6305	21.221	35.7661	22.25	33.4894	27.4061	28.8386	23.5862	32.9311
HVO_RS06080	M50 family metallopeptidase	NC_013967.1	+	256758	257930	9.62092	15.9967	15.2901	14.8016	11.6502	17.5454	8.17464	15.6834	11.184	16.0068
HVO_RS06085	molybdopterin-binding protein	NC_013967.1	-	257951	258775	18.2388	23.1373	23.6784	29.7985	19.4608	28.5617	16.128	23.7475	19.3765	26.3112
HVO_RS06095	DUF5814 domain-containing protein	NC_013967.1	+	259521	259982	31.9148	70.7633	52.0842	80.5508	41.9177	72.5876	41.546	54.8116	41.8657	69.6783
HVO_RS06100	ribbon-helix-helix protein%2C CopG family	NC_013967.1	-	260022	260435	230.126	325.914	255.029	359.226	240.164	325.64	294.927	423.143	255.062	358.481
HVO_RS06105	RPA family protein	NC_013967.1	-	260600	261190	598.139	4378.27	661.741	4827.33	703.995	6435.53	640.513	6538.08	651.097	5544.8
HVO_RS06110	hypothetical protein	NC_013967.1	-	261191	262126	1150.84	7963.32	1224.31	8616.68	1315.59	12161.4	1046.93	11530.4	1184.42	10067.9
HVO_RS06115	hypothetical protein	NC_013967.1	+	262298	262579	13.8167	15.8069	16.5055	15.641	14.6068	9.16624	23.5655	16.3006	17.1236	14.2287
HVO_RS06120	sugar phosphate nucleotidyltransferase	NC_013967.1	+	262634	263638	17.6128	22.6688	26.8805	30.1625	19.7421	31.6103	26.2217	25.2839	22.6143	27.4314
HVO_RS06125	hypothetical protein	NC_013967.1	+	263680	264327	29.6553	48.7999	31.6369	61.0273	25.1809	56.4492	35.0514	38.3508	30.3811	51.1568
HVO_RS06130	SDR family oxidoreductase	NC_013967.1	-	264341	265126	231.655	239.45	214.026	297.835	168.668	265.862	231.259	216.119	211.402	254.816
HVO_RS06135	Tfx family DNA-binding protein	NC_013967.1	-	265238	265732	39.9961	62.7658	42.578	98.8611	39.0808	96.8018	60.7018	45.5126	45.5892	75.9853
HVO_RS06140	TRAM domain-containing protein	NC_013967.1	-	265809	266291	160.702	203.766	235.909	343.954	165.608	258.274	290.146	144.312	213.091	237.577
HVO_RS06145	hypothetical protein	NC_013967.1	+	266382	267068	26.3899	29.2884	26.5817	49.0039	26.9341	31.0929	41.9945	22.4842	30.475	32.9673
HVO_RS06150	radical SAM protein	NC_013967.1	-	267117	268112	60.8891	58.4375	61.3277	49.4084	84.5337	58.3486	40.3082	53.355	61.7647	54.8874
HVO_RS06155	PAS domain S-box protein	NC_013967.1	+	268262	270109	18.0261	20.998	21.3832	35.3748	22.4824	25.4107	27.1997	16.2105	22.2728	24.4985
HVO_RS06160	DUF373 family protein	NC_013967.1	+	270240	271373	225.176	253.881	200.787	358.341	210.047	245.427	259.109	195.943	223.78	263.398
HVO_RS06165	polyprenyl synthetase family protein	NC_013967.1	-	271412	272254	101.028	143.788	157.492	177.599	116.115	153.027	182.139	145.207	139.193	154.905
HVO_RS06170	electron transfer flavoprotein subunit alpha/FixB family protein	NC_013967.1	-	272558	273511	1201.68	922.639	1115.82	859.604	903.802	801.71	1433.59	951.506	1163.72	883.865
HVO_RS06175	electron transfer flavoprotein subunit beta/FixA family protein	NC_013967.1	-	273508	274305	533.276	426.832	811.542	420.265	393.466	411.814	769.01	449.088	626.823	427
HVO_RS06180	hypothetical protein	NC_013967.1	-	274375	275553	141.965	111.454	199.512	136.945	158.627	91.6345	204.44	86.2348	176.136	106.567
HVO_RS06185	hypothetical protein	NC_013967.1	+	275700	277091	173.705	217.328	240.005	248.742	243.93	188.354	229.53	191.243	221.792	211.417
HVO_RS06190	type IV pilin	NC_013967.1	+	277131	277613	51.6229	84.7002	133.627	125.536	66.544	97.8128	116.223	90.9611	92.0042	99.7525
HVO_RS06195	methyltransferase domain-containing protein	NC_013967.1	-	277680	278303	253.011	272.796	443.398	259.221	342.585	177.91	359.864	253.177	349.714	240.776
HVO_RS06200	ATP synthase archaeal subunit H	NC_013967.1	+	278458	278790	1087.52	912.786	1014.09	830.501	1294.67	621.067	1065.48	530.131	1115.44	723.621
HVO_RS06205	V-type ATP synthase subunit I	NC_013967.1	+	278795	280978	344.861	334.098	449.199	358.016	431.886	284.156	448.818	223.072	418.691	299.836
HVO_RS06210	A-type ATP synthase subunit K	NC_013967.1	+	281177	281410	1132.08	1115.63	1401.55	740.063	1488.67	591.296	1282	807.941	1326.07	813.734
HVO_RS06215	V-type ATP synthase subunit E	NC_013967.1	+	281432	282016	581.769	666.404	722.589	521.817	779.615	393.979	677.875	492.843	690.462	518.761
HVO_RS06220	V-type ATP synthase subunit C	NC_013967.1	+	282013	283059	502.03	649.542	945.37	493.837	743.482	428.046	648.313	478.857	709.799	512.57
HVO_RS06225	V-type ATP synthase subunit F	NC_013967.1	+	283056	283376	1351.3	2145.94	3479.83	1751.1	2131.55	1569.89	2303.62	1417.85	2316.58	1721.19
HVO_RS06230	ATP synthase subunit A	NC_013967.1	+	283383	285143	471.123	605.557	684.718	355.346	696.683	310.273	309.095	474.996	540.405	436.543
HVO_RS06235	ATP synthase subunit B	NC_013967.1	+	285148	286554	361.679	515.285	587.606	320.293	546.178	306.361	280.573	416.869	444.009	389.702
HVO_RS06240	bacterio-opsin activator domain-containing protein	NC_013967.1	+	286684	288660	27.6529	26.3212	24.5828	34.5177	29.9874	31.1718	31.5189	28.7862	28.4355	30.1992
HVO_RS06245	V-type ATP synthase subunit D	NC_013967.1	+	288859	289566	1504.5	1187.13	1410.54	1891.01	1465.96	1061.66	1460.53	1005.21	1460.38	1286.25
HVO_RS06250	DUF6276 family protein	NC_013967.1	+	289648	290031	62.1607	138.07	77.7126	195.406	82.2114	168.031	96.3088	134.556	79.5984	159.016
HVO_RS06255	peptide chain release factor aRF-1	NC_013967.1	-	290089	291333	237.991	252.85	269.924	337.068	247.309	255.405	355.088	252.485	277.578	274.452
HVO_RS06260	cell division ATPase MinD	NC_013967.1	+	291490	293214	264.422	159.845	369.523	217.386	246.798	172.749	428.824	136.31	327.392	171.573
HVO_RS06265	arginine--tRNA ligase	NC_013967.1	-	293437	295200	129.571	141.178	160.706	150.642	132.884	121.199	191.28	113.931	153.61	131.738
HVO_RS06270	DUF120 domain-containing protein	NC_013967.1	+	295998	296738	60.0531	67.8951	90.4993	97.6114	65.0938	83.4477	115.095	92.7719	82.6854	85.4315
HVO_RS06275	3%2C4-dihydroxy-2-butanone-4-phosphate synthase	NC_013967.1	+	296735	297424	32.8839	44.8513	55.7022	64.5815	34.9798	53.1603	76.8225	51.9932	50.0971	53.6466
HVO_RS06280	NAD(P)-dependent oxidoreductase	NC_013967.1	-	297455	298345	8.69323	14.202	13.1601	22.132	7.63345	18.4471	11.5989	18.9806	10.2714	18.4404
HVO_RS06285	branched-chain amino acid transaminase	NC_013967.1	+	298435	299373	308.69	371.014	656.478	278.458	344.355	285.948	368.045	443.257	419.392	344.669
HVO_RS06290	DUF502 domain-containing protein	NC_013967.1	-	299452	300096	45.1789	63.7863	44.5776	66.0421	55.1396	53.5415	45.2715	59.33	47.5419	60.675
HVO_RS06295	proline dehydrogenase family protein	NC_013967.1	-	300176	301015	106.283	106.518	98.6094	121.733	84.3244	126.689	137.808	135.97	106.756	122.728
HVO_RS06300	CDP-2%2C3-bis-(O-geranylgeranyl)-sn-glycerol synthase	NC_013967.1	+	301142	301684	16.8835	17.2808	27.5928	18.4067	22.6882	14.2019	32.1229	11.4122	24.8219	15.3254
HVO_RS06305	orotate phosphoribosyltransferase	NC_013967.1	+	301751	302281	0.006149	0	0	0	0	0	0.014121	0	0.0050675	0
HVO_RS06310	phosphoribosyltransferase family protein	NC_013967.1	+	302356	303069	21.3698	13.0875	59.3717	15.5208	25.5342	10.6199	52.3596	18.2792	39.6588	14.3768
HVO_RS06315	NCS2 family permease	NC_013967.1	+	303256	304668	7.65848	8.62679	8.78748	10.5875	8.98727	7.55755	12.4554	7.9254	9.47216	8.67432
HVO_RS06320	aryl-sulfate sulfotransferase	NC_013967.1	+	304760	306147	41.4261	32.4368	50.5429	39.1785	45.0036	28.4304	67.855	26.9826	51.2069	31.7571
HVO_RS06325	glutathione S-transferase N-terminal domain-containing protein	NC_013967.1	+	306250	306504	332.126	591.429	387.434	696.225	356.443	740.443	602.113	550.096	419.529	644.548
HVO_RS06330	transcriptional regulator	NC_013967.1	-	306563	307537	36.1652	46.4896	54.3156	59.4556	47.2287	61.0289	68.4933	56.3352	51.5507	55.8273
HVO_RS06335	tRNA(Ile)(2)-agmatinylcytidine synthase	NC_013967.1	+	307680	308948	55.4021	41.6962	66.474	68.3192	61.1458	47.5058	87.8586	43.9321	67.7201	50.3633
HVO_RS06340	hypothetical protein	NC_013967.1	-	308973	309416	11.3522	15.4069	13.4164	25.0729	10.1721	17.121	18.8618	17.0518	13.4506	18.6631
HVO_RS06345	DUF87 domain-containing protein	NC_013967.1	+	309492	310541	11.4249	20.5002	11.6628	37.4738	13.9622	33.4976	11.9441	25.9105	12.2485	29.3455
HVO_RS06350	CrcB family protein	NC_013967.1	+	310562	310897	90.9456	99.5704	98.7121	136.378	114.207	108.386	130.216	68.2061	108.52	103.135
HVO_RS06355	CrcB family protein	NC_013967.1	+	310894	311250	50.6276	63.8411	67.6256	98.1915	57.1606	69.5944	70.9381	46.7366	61.588	69.5909
HVO_RS06370	DNA-directed RNA polymerase subunit H	NC_013967.1	+	312095	312322	156.979	309.624	169.872	200.574	188.501	273.743	104.07	258.192	154.856	260.533
HVO_RS06375	DNA-directed RNA polymerase subunit B''	NC_013967.1	+	312319	313884	149.081	318.917	278.502	125.446	212.328	284.804	71.0974	335.524	177.752	266.173
HVO_RS06380	DNA-directed RNA polymerase subunit B	NC_013967.1	+	313886	315715	248.934	489.168	326.202	186.595	362.755	416.826	82.3444	520.647	255.059	403.309
HVO_RS06385	DNA-directed RNA polymerase subunit A'	NC_013967.1	+	315728	318652	216.876	375.273	292.862	322.568	289.477	402.134	234.586	405.051	258.45	376.257
HVO_RS06390	DNA-directed RNA polymerase subunit A''	NC_013967.1	+	318645	319904	281.217	465.657	363.946	477.166	338.67	513.865	361.798	519.787	336.408	494.119
HVO_RS06395	NusA-like transcription termination signal-binding factor	NC_013967.1	+	319907	320326	146.881	228.37	240.968	356.991	178.678	345.037	266.584	264.911	208.278	298.827
HVO_RS06400	mechanosensitive ion channel	NC_013967.1	+	320381	321157	29.747	28.1309	33.0897	47.8864	28.979	38.2172	46.2267	28.1792	34.5106	35.6034
HVO_RS06405	30S ribosomal protein S12	NC_013967.1	+	321385	321813	6092.33	5423.8	3570.44	4970.66	6825.45	4315.31	6077.86	5700.8	5641.52	5102.64
HVO_RS06410	30S ribosomal protein S7	NC_013967.1	+	321816	322430	1632.4	1349.05	1290.22	1601.83	1744.53	1335.42	1825.97	1467.85	1623.28	1438.54
HVO_RS06415	DUF5781 family protein	NC_013967.1	-	322539	323294	12.1207	20.87	19.3596	32.3159	17.4948	25.1471	19.5431	26.0843	17.1295	26.1043
HVO_RS06420	elongation factor EF-2	NC_013967.1	+	323485	325668	1758	1320.1	3017.57	1459.19	2104.79	1104.8	2724.5	1269.19	2401.22	1288.32
HVO_RS06425	hypothetical protein	NC_013967.1	+	325966	326535	133.204	83.4135	122.556	103.456	85.0478	79.1209	164.364	61.5315	126.293	81.8804
HVO_RS06430	homoserine dehydrogenase	NC_013967.1	+	326532	327485	122.661	61.8391	106.076	82.2546	70.0948	63.4131	142.924	59.3332	110.439	66.71
HVO_RS06435	translation elongation factor EF-1 subunit alpha	NC_013967.1	+	327676	328941	3922.78	4499.16	7343.56	3820.91	5201.11	2853.68	5977.85	3906.26	5611.33	3770
HVO_RS06440	30S ribosomal protein S10	NC_013967.1	+	328944	329252	2371.98	3054.17	4500.91	2900.8	3052.27	2411.58	3871.32	2523.17	3449.12	2722.43
HVO_RS06450	hypothetical protein	NC_013967.1	+	329856	330458	24.3301	39.6855	33.4647	64.7897	23.3225	47.6882	30.9922	41.0033	28.0274	48.2917
HVO_RS06455	hypothetical protein	NC_013967.1	+	330643	331095	11.5646	21.1803	17.696	25.0692	16.3164	24.1245	14.5308	14.7092	15.027	21.2708
HVO_RS06460	hypothetical protein	NC_013967.1	-	331222	331422	7.03261	9.71412	7.29551	11.7144	9.12509	7.15125	11.5034	3.95653	8.73915	8.13408
HVO_RS06465	hypothetical protein	NC_013967.1	-	331415	331801	2.45064	3.22645	2.055	3.58576	5.08898	3.77047	3.67777	3.02987	3.3181	3.40314
HVO_RS06470	hypothetical protein	NC_013967.1	-	331803	332225	3.59587	3.07789	4.32634	2.1753	2.76721	5.14173	4.3933	2.18487	3.77068	3.14495
HVO_RS06475	hypothetical protein	NC_013967.1	-	332222	332788	7.57658	7.07804	12.3837	7.30544	8.31358	5.26686	10.8025	5.95067	9.76909	6.40025
HVO_RS06480	hypothetical protein	NC_013967.1	-	332943	333431	4.07565	3.30439	6.48725	2.86782	0.931573	3.591	5.06293	3.83482	4.13935	3.39951
HVO_RS06485	hypothetical protein	NC_013967.1	-	333431	333871	7.11178	6.58171	4.18495	2.45532	2.2737	4.89574	6.44752	6.55592	5.00449	5.12217
HVO_RS06490	hypothetical protein	NC_013967.1	-	333882	334388	21.6244	14.8796	12.0015	8.61292	17.8534	7.90416	21.7827	8.64675	18.3155	10.0109
HVO_RS06495	hypothetical protein	NC_013967.1	-	334392	334589	23.4306	14.0973	7.70094	5.99996	10.0288	5.76048	18.446	7.10205	14.9016	8.23996
HVO_RS06500	hypothetical protein	NC_013967.1	+	334719	334901	3.07833	3.90768	2.64343	0.596584	1.41777	3.89976	0.825996	1.68343	1.99138	2.52186
HVO_RS06505	hypothetical protein	NC_013967.1	+	334898	335359	1.54994	2.99995	3.54038	0.690626	1.53462	0.963145	1.12872	0.228514	1.93841	1.22056
HVO_RS06510	hypothetical protein	NC_013967.1	+	335352	335792	4.33359	4.71224	5.35898	2.58784	3.28142	2.76454	4.84811	1.06158	4.45552	2.78155
HVO_RS06515	ATP-binding protein	NC_013967.1	+	335795	336409	4.11829	4.35993	4.82526	3.59933	3.33948	4.11585	5.31054	1.09753	4.39839	3.29316
HVO_RS06520	hypothetical protein	NC_013967.1	+	336406	336630	4.23408	5.26618	6.53539	5.7254	6.62948	7.04216	8.28136	2.54223	6.42008	5.14399
HVO_RS06525	site-specific integrase	NC_013967.1	+	337199	337783	14.5886	18.4242	18.5751	26.6456	14.7484	20.9475	9.96616	15.782	14.4696	20.4498
HVO_RS06530	hypothetical protein	NC_013967.1	-	338106	338621	169.26	264.333	158.766	253.341	234.962	308.652	99.001	203.658	165.497	257.496
HVO_RS06535	hypothetical protein	NC_013967.1	-	339578	339793	28.2386	87.3869	41.2825	53.6503	45.6106	142.152	12.9317	93.5788	32.0158	94.1919
HVO_RS06540	ribbon-helix-helix domain-containing protein	NC_013967.1	+	339904	340089	301.833	206.75	150.801	135.574	250.116	180.649	191.217	248.181	223.492	192.788
HVO_RS06545	hypothetical protein	NC_013967.1	+	340199	340432	274.759	203.605	370.844	164.327	238.321	270.591	256.661	253.254	285.146	222.944
HVO_RS06550	sigma-70 region 4 domain-containing protein	NC_013967.1	+	340429	340620	306.34	238.083	525.406	198.117	280.747	305.767	310.357	280.561	355.713	255.632
HVO_RS06555	site-specific integrase	NC_013967.1	+	340784	341785	641.095	306.127	473.195	209.315	529.219	280.581	323.23	443.104	491.685	309.782
HVO_RS06560	hypothetical protein	NC_013967.1	+	342850	343224	110.686	169.466	61.5916	262.655	120.471	251.014	82.7049	246.777	93.8634	232.478
HVO_RS06565	hypothetical protein	NC_013967.1	+	343321	343560	137.65	211.38	95.2607	284.691	134.12	236.295	122.785	302.006	122.454	258.593
HVO_RS06570	ribonuclease R	NC_013967.1	-	343699	345018	170.262	190.226	226.867	171.645	187.584	160.49	149.549	260.039	183.565	195.6
HVO_RS06575	hypothetical protein	NC_013967.1	-	345139	345441	182.39	135.667	179.672	232.968	169.382	164.438	212.39	118.12	185.959	162.798
HVO_RS06580	RNA-binding protein	NC_013967.1	+	345603	346082	93.6175	69.5504	135.24	84.2645	111.883	74.8093	152.551	79.7733	123.323	77.0994
HVO_RS06585	DUF1028 domain-containing protein	NC_013967.1	-	346125	346805	33.9117	35.8645	59.2076	44.441	42.3876	32.9762	66.8879	29.703	50.5987	35.7462
HVO_RS06590	cell division protein SepF	NC_013967.1	+	347026	347382	348.785	223.491	962.337	112.737	478.675	127.08	322.367	283.314	528.041	186.655
HVO_RS06595	excinuclease ABC subunit UvrA	NC_013967.1	+	347502	350453	87.0924	141.722	119.186	136.422	107.567	112.215	127.992	153.332	110.459	135.923
HVO_RS06600	hypothetical protein	NC_013967.1	+	350591	351007	5.42685	20.485	11.5706	23.7091	7.48677	24.753	10.5473	20.6814	8.75786	22.4071
HVO_RS06605	hypothetical protein	NC_013967.1	+	351178	352194	25.2943	25.6358	28.9296	38.6044	24.121	34.1867	42.9529	34.9249	30.3244	33.338
HVO_RS06610	geranylgeranyl reductase family protein	NC_013967.1	+	352270	353352	69.9908	77.9175	100.115	94.1479	67.6253	76.9765	116.873	70.9186	88.651	79.9901
HVO_RS06615	glycine cleavage T C-terminal barrel domain-containing protein	NC_013967.1	-	353383	354480	53.0703	85.9353	75.9673	81.9638	52.8938	104.052	57.2545	79.8919	59.7965	87.9606
HVO_RS06620	DUF6432 family protein	NC_013967.1	-	354646	354945	251.17	136.855	138.242	188.093	203.005	178.423	196.449	143.222	197.216	161.649
HVO_RS06625	hypothetical protein	NC_013967.1	+	355050	356090	232.36	153.071	285.481	171.8	232.835	165.603	288.854	117.063	259.883	151.884
HVO_RS06630	DUF5611 family protein	NC_013967.1	+	356161	356541	298.758	274.118	413.265	263.645	295.736	270.34	299.362	237.035	326.78	261.285
HVO_RS06635	universal stress protein	NC_013967.1	+	356734	357192	184.04	152.499	259.179	179.123	234.696	155.588	380.221	142.132	264.534	157.336
HVO_RS06640	TIGR00266 family protein	NC_013967.1	+	357270	357947	56.3758	55.7021	91.0802	63.7292	58.8614	49.1154	97.6623	63.0728	75.9949	57.9049
HVO_RS06645	ROK family protein	NC_013967.1	+	358032	359000	167.724	166.959	261.637	183.491	215.671	101.632	317.017	105.093	240.512	139.294
HVO_RS06655	DUF402 domain-containing protein	NC_013967.1	-	361646	363052	130.057	124.065	150.27	164.718	135.045	154.263	187.952	164.55	150.831	151.899
HVO_RS06660	hypothetical protein	NC_013967.1	-	363049	363423	100.201	72.2024	90.0819	81.0663	87.6039	83.2811	113.407	79.7167	97.8236	79.0666
HVO_RS06665	PrsW family intramembrane metalloprotease	NC_013967.1	+	363561	364598	20.5943	23.8363	36.2303	25.296	25.7097	21.1615	29.5263	30.1433	28.0152	25.1093
HVO_RS06670	riboflavin synthase	NC_013967.1	-	364649	365260	16.4821	13.7815	18.9083	19.7213	17.6908	14.8661	26.2407	12.3045	19.8305	15.1683
HVO_RS06675	DUF502 domain-containing protein	NC_013967.1	+	365370	365955	23.2743	22.9391	29.3179	28.3596	18.3654	24.3786	35.659	27.1849	26.6541	25.7156
HVO_RS06680	SLC13 family permease	NC_013967.1	-	365957	367695	28.3277	33.0103	32.6482	43.3785	24.5356	41.7409	36.1241	30.3059	30.4089	37.1089
HVO_RS06685	hypothetical protein	NC_013967.1	+	367843	368085	134.869	114.703	126.704	173.651	151.198	101.621	200.277	93.9215	153.262	120.974
HVO_RS06690	M24 family metallopeptidase	NC_013967.1	-	368086	369234	66.5077	61.0115	94.2981	75.5972	75.9343	53.5199	109.601	56.5465	86.5852	61.6688
HVO_RS06695	ATP-dependent helicase	NC_013967.1	-	369241	371091	143.74	140.596	227.777	144.521	170.896	91.4644	232.48	108.652	193.723	121.308
HVO_RS06700	carboxypeptidase M32	NC_013967.1	-	371518	373026	35.5417	47.903	55.3303	42.5395	39.3677	28.1311	52.2012	47.4737	45.6102	41.5118
HVO_RS06705	HNH endonuclease	NC_013967.1	-	373221	374717	56.5349	57.5141	76.7187	36.8404	84.2629	39.5724	46.0943	27.6903	65.9027	40.4043
HVO_RS06710	M20/M25/M40 family metallo-hydrolase	NC_013967.1	-	374824	375918	19.9191	9.70019	26.0228	12.7073	18.3274	9.61851	23.2289	8.25211	21.8746	10.0695
HVO_RS06715	methyl-accepting chemotaxis protein	NC_013967.1	+	376085	377716	30.9414	16.0845	42.0687	26.8709	51.5022	20.6404	90.3123	19.4912	53.7062	20.7718
HVO_RS06720	PINc/VapC family ATPase	NC_013967.1	+	377834	379714	177.705	173.651	185.985	183.723	160.865	176.545	141.907	185.255	166.616	179.794
HVO_RS06725	helix-turn-helix domain-containing protein	NC_013967.1	-	379829	380122	257.086	285.388	257.682	384.328	248.256	343.598	353.53	204.089	279.139	304.351
HVO_RS06730	hypothetical protein	NC_013967.1	+	380247	380561	45.6482	37.7983	48.7426	32.8105	47.348	22.295	57.2315	29.3974	49.7426	30.5753
HVO_RS06735	ribosome biogenesis/translation initiation ATPase RLI	NC_013967.1	+	380564	382378	160.588	194.853	242.781	144.322	217.525	114.19	237.233	161.296	214.532	153.665
HVO_RS06740	VOC family protein	NC_013967.1	+	382515	383456	28.5888	26.4656	19.3805	41.0001	20.622	36.1961	31.6825	31.2236	25.0685	33.7213
HVO_RS06745	YbhB/YbcL family Raf kinase inhibitor-like protein	NC_013967.1	+	383511	383993	12.0528	30.3225	15.0431	46.0324	11.6147	45.6787	18.3179	41.0319	14.2571	40.7664
HVO_RS06750	RNA 3'-terminal phosphate cyclase	NC_013967.1	-	384018	385076	19.4618	42.2156	19.5561	69.3883	15.9725	70.6879	27.0075	56.1918	20.4995	59.6209
HVO_RS06755	universal stress protein	NC_013967.1	-	385077	385526	32.7725	56.8441	26.2204	89.571	31.8145	100.182	44.7394	59.9347	33.8867	76.6329
HVO_RS06760	archaemetzincin family Zn-dependent metalloprotease	NC_013967.1	-	385608	386129	197.88	229.714	180.589	308.093	207.06	292.044	227.899	243.984	203.357	268.459
HVO_RS06765	UPF0146 family protein	NC_013967.1	+	386169	386621	58.8979	58.117	63.7871	84.7545	69.1287	52.3891	79.5356	45.7245	67.8373	60.2463
HVO_RS06770	TIGR01548 family HAD-type hydrolase	NC_013967.1	+	386653	387507	23.4702	21.7172	19.3258	25.9976	18.2747	25.4616	24.0724	26.5305	21.2858	24.9267
HVO_RS06775	hypothetical protein	NC_013967.1	+	387557	387772	28.6444	27.8564	35.1677	42.7356	26.0609	39.5394	44.7715	43.5042	33.6611	38.4089
HVO_RS06780	NADPH-dependent F420 reductase	NC_013967.1	+	387864	388532	160.986	113.076	132.535	151.548	101.754	135.298	172.141	137.118	141.854	134.26
HVO_RS06785	MFS transporter	NC_013967.1	-	388563	389816	23.2904	22.0331	21.0494	23.647	16.3918	20.2176	29.5001	19.2877	22.5579	21.2963
HVO_RS06790	phosphoribosyl-ATP diphosphatase	NC_013967.1	-	390051	390353	19.1432	43.9772	38.6131	44.0838	23.9178	25.1635	26.426	30.7816	27.025	36.0015
HVO_RS06795	pyridoxal 5'-phosphate synthase glutaminase subunit PdxT	NC_013967.1	-	390432	391040	36.1092	80.6648	72.9505	103.485	52.5401	85.7045	94.8232	59.7622	64.1058	82.4042
HVO_RS06800	preprotein translocase subunit Sec61beta	NC_013967.1	-	391096	391260	158.843	125.91	137.815	201.379	139.563	112.072	245.421	103.35	170.41	135.678
HVO_RS06805	thioredoxin domain-containing protein	NC_013967.1	+	391499	391768	752.07	1251.66	1157.4	2471.74	910.246	1978.15	1591.3	859.816	1102.75	1640.34
HVO_RS06810	50S ribosomal protein L40e	NC_013967.1	+	391882	392028	824.996	1487.56	809.138	2032.74	942.88	2145.46	1181.01	1006.25	939.505	1668
HVO_RS06815	hypothetical protein	NC_013967.1	-	392044	392424	117.807	255.166	133.479	242.381	147.878	321.421	134.876	162.737	133.51	245.426
HVO_RS06820	MBL fold metallo-hydrolase	NC_013967.1	-	392426	393052	48.5521	84.995	50.467	90.4986	58.954	114.678	65.3773	89.5997	55.8376	94.9428
HVO_RS06825	DUF5786 family protein	NC_013967.1	+	393182	393352	235.609	461.136	160.261	771.556	229.331	521.499	262.711	579.808	221.978	583.5
HVO_RS06830	DUF99 family protein	NC_013967.1	+	393349	393960	26.9136	85.9173	32.3609	94.9248	27.7758	108.727	36.4672	76.2009	30.8794	91.4425
HVO_RS06835	uracil-DNA glycosylase	NC_013967.1	+	393985	394581	31.9106	49.5489	43.1594	56.9075	40.5742	63.8296	49.3387	49.0761	41.2457	54.8405
HVO_RS06840	phosphonate ABC transporter%2C permease protein PhnE	NC_013967.1	-	394719	395684	60.7145	75.5032	108.467	61.4831	79.6408	76.0707	57.9081	54.0607	76.6825	66.7794
HVO_RS06845	phosphonate ABC transporter ATP-binding protein	NC_013967.1	-	395674	396477	119.964	121.363	181.133	84.2781	147.825	79.8763	136.868	67.1567	146.448	88.1684
HVO_RS06850	PhnD/SsuA/transferrin family substrate-binding protein	NC_013967.1	-	396573	397430	422.219	251.546	474.06	212.762	366.753	180.824	535.171	154.674	449.551	199.952
HVO_RS06855	imidazole glycerol phosphate synthase subunit HisH	NC_013967.1	+	397884	398543	153.622	110.672	156.948	149.92	118.124	140.367	197.071	179.589	156.441	145.137
HVO_RS06860	prephenate dehydratase	NC_013967.1	+	398598	399404	69.7413	84.0449	82.2795	93.3173	55.9842	91.1244	96.0003	125.526	76.0013	98.5032
HVO_RS06865	Hsp20/alpha crystallin family protein	NC_013967.1	+	399548	399955	86.5441	233.387	141.63	396.895	99.2452	371.786	179.244	300.536	126.666	325.651
HVO_RS06870	Hsp20/alpha crystallin family protein	NC_013967.1	+	400072	400515	25.1923	46.6117	39.6257	55.4764	30.5241	64.267	50.2683	74.0173	36.4026	60.0931
HVO_RS06875	leucine--tRNA ligase	NC_013967.1	+	400730	403606	68.4312	49.1476	92.8794	52.6541	64.4126	41.7913	80.8791	46.2751	76.6505	47.467
HVO_RS06880	hypothetical protein	NC_013967.1	+	403730	403948	145.547	270.109	197.775	272.014	180.297	278.146	184.832	217.904	177.113	259.543
HVO_RS06885	alanine dehydrogenase	NC_013967.1	-	404006	405001	370.918	507.245	715.402	464.012	520.376	460.809	967.853	448.668	643.637	470.183
HVO_RS06890	thermosome subunit beta	NC_013967.1	-	405300	406943	1852.62	1084.11	2417.96	963.734	1489.53	986.239	2690.28	968.471	2112.6	1000.64
HVO_RS06895	hypothetical protein	NC_013967.1	-	407159	407551	192.323	218.584	224.937	260.003	200.874	302.299	168.44	247.968	196.644	257.214
HVO_RS06900	hypothetical protein	NC_013967.1	-	407615	407797	2272.27	2086.82	3383.65	3823.62	2705.05	2666.09	4287.27	5268.64	3162.06	3461.29
HVO_RS06910	hypothetical protein	NC_013967.1	-	408453	408659	2479.63	1888.95	3999.34	2599.02	2416.8	2248.28	5094.21	1206.5	3497.5	1985.69
HVO_RS06915	Rid family detoxifying hydrolase	NC_013967.1	-	408661	409047	823.152	596.703	1217.48	909.291	798.164	826.419	1778.66	413.305	1154.36	686.429
HVO_RS06920	hypothetical protein	NC_013967.1	-	409132	409338	10.6921	70.858	41.858	144.274	32.0897	88.4836	42.8291	92.61	31.8672	99.0564
HVO_RS06925	cytochrome d ubiquinol oxidase subunit II	NC_013967.1	-	409378	410376	23.0493	148.543	60.8942	256.781	83.5362	168.575	90.0202	206.258	64.375	195.039
HVO_RS06930	cytochrome ubiquinol oxidase subunit I	NC_013967.1	-	410369	411793	48.3389	247.016	99.6877	403.472	157.376	261.441	166.007	323.229	117.852	308.79
HVO_RS06935	hypothetical protein	NC_013967.1	+	412138	412344	133.657	107.692	162.34	164.484	120.129	132.715	195.568	111.94	152.924	129.208
HVO_RS06940	threonine ammonia-lyase	NC_013967.1	-	412389	413600	141.357	130.543	140.627	179.693	110.701	159.217	165.957	134.22	139.66	150.918
HVO_RS06945	MATE family efflux transporter	NC_013967.1	+	413956	415347	12.1707	13.904	16.9624	20.6032	12.8488	16.222	17.41	14.6184	14.848	16.3369
HVO_RS06950	citrate synthase	NC_013967.1	-	415459	416598	426.153	230.98	391.471	250.186	318.795	203.849	525.096	275.66	415.378	240.169
HVO_RS06955	TrkA C-terminal domain-containing protein	NC_013967.1	+	416899	418107	56.457	46.7835	64.237	83.6008	55.4451	70.5488	88.2451	60.4483	66.0961	65.3454
HVO_RS06960	hypothetical protein	NC_013967.1	-	418158	418475	42.6546	27.6424	39.6924	56.0866	40.0094	41.6496	59.2307	35.1368	45.3967	40.1289
HVO_RS06965	succinylglutamate desuccinylase/aspartoacylase family protein	NC_013967.1	+	418546	419502	74.5807	64.8577	71.8247	53.4816	73.799	46.9078	73.2556	63.0798	73.365	57.0817
HVO_RS06970	pyridoxal-phosphate dependent enzyme	NC_013967.1	+	419599	420702	15.3691	14.5773	21.9862	13.9933	16.4531	15.0612	19.1426	15.415	18.2377	14.7617
HVO_RS06975	hypothetical protein	NC_013967.1	-	420720	422078	5.29756	5.92494	5.35434	7.22592	7.003	8.94328	6.72527	9.26232	6.09505	7.83912
HVO_RS06980	DUF2892 domain-containing protein	NC_013967.1	-	422204	422479	10.6645	17.46	18.7255	35.1626	16.5004	48.7014	28.7679	29.5632	18.6646	32.7218
HVO_RS06985	hypothetical protein	NC_013967.1	+	422618	422818	47.1078	58.4183	128.521	128.391	52.3117	107.633	61.5703	73.3186	72.3776	91.9403
HVO_RS06990	protein-L-isoaspartate O-methyltransferase	NC_013967.1	-	422870	423604	187.954	139.277	141.806	207.687	173.074	193.659	178.828	192.539	170.416	183.29
HVO_RS06995	class I SAM-dependent methyltransferase	NC_013967.1	-	423626	424564	15.3117	15.6848	21.1906	24.2657	14.3693	18.1454	20.0486	18.566	17.7301	19.1655
HVO_RS07000	HVO_0476 family zinc finger protein	NC_013967.1	-	424661	425317	110.291	154.723	192.347	181.563	134.439	142.429	185.954	152.738	155.758	157.863
HVO_RS07005	aminopeptidase	NC_013967.1	-	425456	426415	85.5428	49.6358	112.812	52.3151	69.4115	49.7364	113.03	44.3649	95.199	49.0131
HVO_RS07010	type II glyceraldehyde-3-phosphate dehydrogenase	NC_013967.1	+	426605	427672	69.6959	63.705	87.2951	66.5632	63.3512	71.8816	105.639	62.0554	81.4952	66.0513
HVO_RS07015	metallophosphoesterase	NC_013967.1	-	427742	428230	67.2819	69.2405	50.0895	92.2956	55.5091	87.0211	62.6726	88.132	58.8883	84.1723
HVO_RS07020	hypothetical protein	NC_013967.1	+	428338	428637	21.5675	28.7987	28.4312	38.0977	29.0849	38.7732	28.9852	30.0712	27.0172	33.9352
HVO_RS07025	phosphoglycerate kinase	NC_013967.1	-	428646	429851	54.8416	84.2289	85.4541	94.3362	76.778	88.5034	70.9192	97.1755	71.9982	91.061
HVO_RS07030	type I glyceraldehyde-3-phosphate dehydrogenase	NC_013967.1	-	429927	430979	634.962	939.289	1086.12	1203.88	824.551	1050.8	1205.86	1072.47	937.873	1066.61
HVO_RS07035	Hsp20/alpha crystallin family protein	NC_013967.1	+	431247	431609	221.72	242.841	233.615	315.165	242.577	257.598	380.752	225.982	269.666	260.397
HVO_RS07040	RimK family alpha-L-glutamate ligase	NC_013967.1	-	431634	432506	32.604	77.3637	48.3724	108.238	36.4207	92.6113	60.4265	53.2309	44.4559	82.8611
HVO_RS07045	50S ribosomal protein L16	NC_013967.1	-	432592	433122	604.187	1018.58	1183.32	1195.68	794.754	958.376	1525.81	741.797	1027.02	978.607
HVO_RS07050	type 1 glutamine amidotransferase	NC_013967.1	+	433283	433930	40.9608	31.5608	53.5246	41.4338	34.0984	37.0245	60.5422	49.7313	47.2815	39.9376
HVO_RS07055	endonuclease NucS	NC_013967.1	-	433931	434725	40.8337	40.7013	38.1289	58.0874	45.1855	47.2578	56.4375	30.2646	45.1464	44.0778
HVO_RS07060	pyridoxamine 5'-phosphate oxidase family protein	NC_013967.1	+	434848	435303	84.6932	48.4982	56.5258	52.1737	58.5413	46.1045	96.3344	57.886	74.0237	51.1656
HVO_RS07065	helix-turn-helix domain-containing protein	NC_013967.1	+	435432	435830	260.866	158.801	571.522	168.7	489.146	204.083	534.368	234.236	463.975	191.455
HVO_RS07070	zinc ribbon domain-containing protein	NC_013967.1	+	435901	436059	314.302	223.359	696.778	220.291	720.174	276.19	768.907	288.023	625.04	251.966
HVO_RS07075	pyridoxamine 5'-phosphate oxidase family protein	NC_013967.1	+	436448	436909	218.91	209.478	341.127	244.987	290.187	201.371	412.78	174.639	315.751	207.619
HVO_RS07080	DNA-binding protein	NC_013967.1	+	437012	437659	41.8139	62.7067	86.6317	66.0921	62.376	53.2887	79.688	47.6254	67.6274	57.4282
HVO_RS07085	helix-turn-helix domain-containing protein	NC_013967.1	+	437774	438166	683.23	370.829	981.108	428.628	770.795	421.912	1083.24	314.763	879.593	384.033
HVO_RS07090	hypothetical protein	NC_013967.1	+	438284	439078	87.7004	151.844	129.675	226.573	127.868	189.305	166.095	124.358	127.835	173.02
HVO_RS07100	DUF2270 domain-containing protein	NC_013967.1	-	439362	440087	34.3598	75.8196	59.0414	143.4	42.3786	118.75	55.589	54.471	47.8422	98.11
HVO_RS07105	cold-shock protein	NC_013967.1	-	440257	440451	6485.92	9112.34	3898.71	10299.9	8055.16	12773	7466.8	8281.18	6476.65	10116.6
HVO_RS07110	cold shock domain-containing protein	NC_013967.1	-	440611	440805	2673.06	1682.07	3456.41	1525.39	2448.34	1625.54	2094.83	1630.1	2668.16	1615.77
HVO_RS07120	hypothetical protein	NC_013967.1	-	441371	442039	91.5193	91.3114	102.602	99.6069	83.6943	101.959	81.1894	65.3442	89.7512	89.5553
HVO_RS07125	VanZ family protein	NC_013967.1	-	442085	442483	56.4963	56.6451	90.9116	60.648	55.8125	55.5561	84.5963	39.3597	71.9542	53.0522
HVO_RS07130	hypothetical protein	NC_013967.1	+	442587	442790	23.5627	49.8704	50.8157	76.983	27.4218	56.2411	26.7141	19.0251	32.1286	50.5299
HVO_RS07140	DUF192 domain-containing protein	NC_013967.1	+	443185	443682	33.0781	32.785	63.1332	46.8851	37.205	28.3239	60.7115	21.2655	48.532	32.3149
HVO_RS07145	hypothetical protein	NC_013967.1	+	443723	443992	15.6652	20.1345	19.0403	25.0155	18.4956	15.8708	23.6958	19.1084	19.2242	20.0323
HVO_RS07150	ABC transporter ATP-binding protein	NC_013967.1	+	444097	446034	18.0736	31.0654	28.7796	31.8282	18.8328	34.9683	21.4052	43.8747	21.7728	35.4342
HVO_RS07155	creatininase family protein	NC_013967.1	+	446078	446800	71.7053	163.254	82.2811	247.82	65.7219	230.19	102.385	212.252	80.5233	213.379
HVO_RS07160	DUF5790 family protein	NC_013967.1	-	446839	447285	2178.49	2529.87	1193.48	3752.45	1721.58	3590.15	1890.12	4103.54	1745.92	3494.01
HVO_RS07165	NUDIX domain-containing protein	NC_013967.1	-	447374	447841	56.3452	31.559	65.7825	41.096	53.8292	29.7856	67.1227	35.9123	60.7699	34.5882
HVO_RS07170	dihydroneopterin aldolase family protein	NC_013967.1	-	447838	448179	41.8116	23.3911	24.0319	23.0182	36.1564	19.9464	32.9157	22.5828	33.7289	22.2346
HVO_RS07175	NAD-dependent glucose-6-phosphate dehydrogenase	NC_013967.1	+	448281	449069	115.492	186.419	259.527	172.398	179.865	133.736	198.102	118.772	188.247	152.831
HVO_RS07180	hypothetical protein	NC_013967.1	-	449134	449559	12.5918	27.6225	14.5749	25.0815	20.4702	15.3614	14.2268	21.8127	15.4659	22.4695
HVO_RS07185	helix-turn-helix domain-containing protein	NC_013967.1	+	449668	450342	11.401	21.3892	22.8243	32.6852	12.9387	23.0255	16.9654	16.9559	16.0323	23.514
HVO_RS07190	DUF309 domain-containing protein	NC_013967.1	-	450349	450960	22.2174	25.287	24.8309	46.2344	23.924	36.7583	31.2178	26.5956	25.5475	33.7188
HVO_RS07195	hypothetical protein	NC_013967.1	+	451105	451329	24.6164	38.7889	33.9909	66.9927	25.1993	43.7303	42.8603	24.7761	31.6667	43.572
HVO_RS07200	rhamnogalacturonan acetylesterase	NC_013967.1	+	451494	452177	56.2796	112.768	68.598	212.259	75.4381	127.858	81.7868	67.8154	70.5256	130.175
HVO_RS07210	hypothetical protein	NC_013967.1	+	452571	453080	38.7685	29.8497	32.6687	53.0514	26.7998	46.211	46.9561	40.9009	36.2983	42.5033
HVO_RS07215	single-stranded DNA binding protein	NC_013967.1	+	453269	454720	263.316	275.156	397.587	369.118	261.311	293.524	458.031	220.964	345.061	289.691
HVO_RS07220	NFYB/HAP3 family transcription factor subunit	NC_013967.1	+	454913	455344	129.723	177.861	204.892	167.979	144.787	161.2	206.064	120.146	171.366	156.797
HVO_RS07225	histone deacetylase	NC_013967.1	+	455344	456357	117.157	78.5818	179.84	113.636	108.686	73.19	191.046	72.4212	149.182	84.4573
HVO_RS07230	CCA tRNA nucleotidyltransferase	NC_013967.1	-	456336	457715	70.8458	54.8548	79.2484	69.5507	68.2112	60.9506	94.0249	61.4341	78.0826	61.6975
HVO_RS07245	hypothetical protein	NC_013967.1	+	458677	459087	7.20994	29.142	9.89367	48.4849	9.36904	30.7924	12.3733	17.7023	9.71148	31.5304
HVO_RS07250	ISH3 family transposase	NC_013967.1	-	460194	461360	2.28373	2.37694	1.73536	3.04054	2.51123	2.94253	2.77481	2.17192	2.32628	2.63298
HVO_RS07260	ABC transporter substrate-binding protein	NC_013967.1	+	462054	463211	1592.33	1192.36	1950.23	700.048	1375.8	534.354	1923.89	961.426	1710.56	847.048
HVO_RS07265	sugar ABC transporter permease	NC_013967.1	+	463243	464286	245.263	154.71	359.662	97.4839	262.86	50.7064	258.742	135.692	281.632	109.648
HVO_RS07270	carbohydrate ABC transporter permease	NC_013967.1	+	464283	465227	398.443	326.436	415.601	209.662	446.979	104.238	392.935	281.061	413.489	230.349
HVO_RS07275	ABC transporter ATP-binding protein	NC_013967.1	+	465348	466499	259.528	250.361	511.426	181.734	291.765	111.071	415.951	231.944	369.667	193.778
HVO_RS07280	hypothetical protein	NC_013967.1	-	466545	467234	117.214	90.7541	192.121	122.933	115.315	84.1941	212.214	74.8622	159.216	93.1857
HVO_RS07285	DNA starvation/stationary phase protection protein DpsA	NC_013967.1	+	467702	468232	3935.53	23938.6	2815.3	22266.8	4767.23	19657.6	3703.65	32649.6	3805.43	24628.2
HVO_RS07290	metal-dependent transcriptional regulator	NC_013967.1	-	468630	469064	117.633	138.285	127.919	152.221	101.591	154.464	208.944	141.21	139.022	146.545
HVO_RS07295	hypothetical protein	NC_013967.1	-	469061	469873	134.5	77.3088	116.092	92.3537	102.769	105.44	202.999	94.3101	139.09	92.3531
HVO_RS07300	DUF6069 family protein	NC_013967.1	-	470089	470577	10.8787	26.7069	19.7852	41.5155	15.2116	27.0687	20.4497	38.2385	16.5813	33.3824
HVO_RS07305	aconitate hydratase	NC_013967.1	-	470736	473552	65.3542	74.528	112.276	118.688	117.79	82.3212	170.818	111.07	116.56	96.6518
HVO_RS07310	hypothetical protein	NC_013967.1	-	473683	474102	34.4018	41.2753	32.1848	57.8364	20.0297	63.7623	45.2368	43.5687	32.9633	51.6107
HVO_RS07315	glutaredoxin family protein	NC_013967.1	-	474201	474461	56.8883	43.5722	16.2477	51.1825	47.8432	48.9003	39.555	24.3693	40.1336	42.0061
HVO_RS07320	sugar porter family MFS transporter	NC_013967.1	+	474717	476132	7.89963	18.3415	15.6082	35.8576	14.307	24.1925	14.7368	20.4972	13.1379	24.7222
HVO_RS07325	hypothetical protein	NC_013967.1	+	476452	476949	89.9513	64.791	96.8436	78.9576	96.7472	59.1706	124.246	49.4123	101.947	63.0829
HVO_RS07330	hypothetical protein	NC_013967.1	-	477273	477917	88.5759	68.4415	129.036	105.096	78.9135	71.1565	138.316	53.4294	108.71	74.5309
HVO_RS07335	Na+/H+ antiporter NhaC family protein	NC_013967.1	-	478045	479526	13.6395	16.6816	17.5402	23.521	17.0469	16.3433	22.2914	12.6265	17.6295	17.2931
HVO_RS07340	bifunctional 2-dehydro-3-deoxygluconokinase/2-dehydro-3-deoxygalactonokinase	NC_013967.1	-	479663	480625	113.968	78.9624	160.336	148.056	114.547	133.421	223.241	89.5973	153.023	112.509
HVO_RS07345	hypothetical protein	NC_013967.1	-	480714	481016	37.2428	26.3008	29.1034	27.9288	26.7085	30.8677	45.3504	18.0697	34.6013	25.7917
HVO_RS07350	DNA mismatch repair endonuclease MutL	NC_013967.1	-	481150	483357	44.892	25.4422	54.035	22.1561	41.172	26.0682	46.9936	34.3313	46.7731	26.9995
HVO_RS07355	DNA mismatch repair protein MutS	NC_013967.1	-	483354	486128	26.8049	17.4314	38.3472	18.5144	24.1728	15.3167	31.9727	21.3249	30.3244	18.1469
HVO_RS07360	ABC transporter substrate-binding protein	NC_013967.1	+	486425	487591	1.71662	1.77327	3.30352	2.13422	1.90479	1.84779	3.59359	2.23273	2.62963	1.997
HVO_RS07365	methyl-accepting chemotaxis protein	NC_013967.1	+	487588	490083	9.09416	6.24606	8.28228	8.07396	7.19156	6.51829	11.6331	5.48441	9.05029	6.58068
HVO_RS07370	methyl-accepting chemotaxis protein	NC_013967.1	+	490290	491960	9.02931	7.3695	8.59333	9.35959	8.66525	10.4823	12.8677	9.98812	9.78891	9.29987
HVO_RS07375	IS110 family transposase	NC_013967.1	+	492257	493255	15.414	17.2411	11.3133	29.4155	16.8916	25.0596	18.0207	31.3126	15.4099	25.7572
HVO_RS07380	molybdopterin-synthase adenylyltransferase MoeB	NC_013967.1	-	493539	494351	31.1478	48.9322	35.741	63.5772	25.2444	59.7698	41.3079	48.7602	33.3603	55.2598
HVO_RS07385	rhodanese-like domain-containing protein	NC_013967.1	+	494488	494841	36.6431	46.9976	44.9052	52.1336	33.0598	43.915	32.2747	51.303	36.7207	48.5873
HVO_RS07390	hypothetical protein	NC_013967.1	-	494928	495119	23.0274	27.8433	28.9351	31.5422	20.4882	33.8675	33.9168	19.732	26.5919	28.2462
HVO_RS07395	50S ribosomal protein L15e	NC_013967.1	-	495226	495816	1522.9	1279.85	2175.48	1200.15	1607.59	735.969	2255.26	1037.74	1890.31	1063.43
HVO_RS07400	ABC transporter permease subunit	NC_013967.1	-	496045	497121	22.9071	17.2949	23.4453	15.1045	10.7607	14.2037	21.8092	15.5692	19.7306	15.5431
HVO_RS07405	sugar ABC transporter permease	NC_013967.1	-	497118	498053	20.3033	16.5014	18.0798	11.5213	11.2432	9.68837	14.6753	10.3482	16.0754	12.0148
HVO_RS07410	substrate-binding domain-containing protein	NC_013967.1	-	498059	499351	17.9832	18.9631	11.4622	12.3187	8.07105	13.6034	11.6291	14.2392	12.2864	14.7811
HVO_RS07415	ABC transporter ATP-binding protein	NC_013967.1	+	499582	500721	10.0845	14.4842	11.4588	15.5865	10.6392	14.7439	10.0598	17.2722	10.5606	15.5217
HVO_RS07420	hypothetical protein	NC_013967.1	-	500782	502788	9.4668	7.41756	7.27474	7.8877	5.3849	8.50305	8.17138	7.3592	7.57446	7.79188
HVO_RS07425	alpha-amylase family glycosyl hydrolase	NC_013967.1	+	502893	505076	11.2954	6.59131	9.56733	6.57981	9.95167	8.61722	13.4853	10.6058	11.0749	8.09853
HVO_RS07430	TrmB family transcriptional regulator sugar-binding domain-containing protein	NC_013967.1	+	505082	506152	71.0752	50.0791	100.332	58.5425	74.9398	36.6009	118.785	45.8292	91.283	47.7629
HVO_RS07435	serine/threonine-protein kinase RIO2	NC_013967.1	-	506363	507274	66.3025	46.45	71.1978	58.3906	56.088	57.2629	92.6084	53.0221	71.5492	53.7814
HVO_RS07440	sensor histidine kinase	NC_013967.1	-	507810	508865	61.0866	43.1772	77.6844	43.0323	49.0178	58.708	54.9125	79.4064	60.6753	56.081
HVO_RS07445	VOC family protein	NC_013967.1	-	508914	509564	16.4202	12.4503	21.6301	19.9926	14.633	17.7308	23.8695	18.4968	19.1382	17.1676
HVO_RS07450	biotin/lipoate A/B protein ligase family protein	NC_013967.1	+	509723	510550	39.3655	34.8245	45.0912	54.0087	33.6042	49.4062	56.1055	39.61	43.5416	44.4623
HVO_RS07455	deoxyribonuclease IV	NC_013967.1	+	510605	511480	109.559	78.752	153.729	97.4013	95.5794	80.6887	170.325	84.8821	132.298	85.431
HVO_RS07460	class I SAM-dependent methyltransferase	NC_013967.1	+	511562	512362	35.6613	29.9183	40.6382	43.7968	38.1578	29.7595	56.7321	22.1006	42.7974	31.3938
HVO_RS07465	NAD(P)H-binding protein	NC_013967.1	-	512426	513064	21.307	42.1634	31.8257	56.4394	29.2588	49.0733	32.7422	34.0374	28.7834	45.4284
HVO_RS07470	helix-turn-helix domain-containing protein	NC_013967.1	+	513213	513560	39.941	95.271	61.2772	84.0151	69.4556	113.627	58.3859	65.9512	57.2649	89.716
HVO_RS07475	zinc ribbon domain-containing protein	NC_013967.1	-	513578	513793	67.4284	123.352	84.8934	83.5633	82.5355	146.395	35.3436	102.801	67.5502	114.028
HVO_RS07480	hypothetical protein	NC_013967.1	+	513869	514150	130.402	216.559	255.942	357.63	189.29	269.427	185.582	181.409	190.304	256.256
HVO_RS07485	hypothetical protein	NC_013967.1	-	514211	514855	60.6588	67.8821	72.1871	98.0768	67.8576	72.1271	76.4903	54.5001	69.2984	73.1465
HVO_RS07490	TIGR00269 family protein	NC_013967.1	+	514996	515961	95.5219	114.501	177.289	175.617	111.347	128.262	203.05	86.2052	146.802	126.146
HVO_RS07495	cell division protein FtsZ	NC_013967.1	-	516141	517343	5254.16	4194.77	4528.28	3792.78	4847.49	4013.09	4026.77	4279.7	4664.17	4070.08
HVO_RS07500	ribbon-helix-helix domain-containing protein	NC_013967.1	-	517346	517531	7181.74	6262.4	5186.46	4054.64	6462.09	5441.49	3509.46	6377.49	5584.94	5534.01
HVO_RS07505	zinc ribbon domain-containing protein	NC_013967.1	-	517744	518328	52.2182	35.4411	60.9457	37.3282	45.7325	43.4988	84.6279	27.8586	60.8811	36.0317
HVO_RS07515	aldo/keto reductase	NC_013967.1	+	518847	519830	74.6776	109.427	84.7319	97.2424	50.9937	100.267	75.5869	83.8939	71.4975	97.7076
HVO_RS07520	HAD family hydrolase	NC_013967.1	+	519896	520531	95.4521	82.8106	161.053	65.1169	106.278	68.6477	117.996	47.5824	120.195	66.0394
HVO_RS07525	adenosylcobinamide-phosphate synthase CbiB	NC_013967.1	+	520522	521430	44.636	37.5812	71.4515	33.1248	49.4455	27.0632	65.8282	26.9051	57.8403	31.1686
HVO_RS07530	adenosylcobinamide-GDP ribazoletransferase	NC_013967.1	+	521421	522185	36.236	27.304	56.6082	24.6395	43.3757	25.0824	58.3551	20.1249	48.6438	24.2877
HVO_RS07535	GTP--adenosylcobinamide-phosphate guanylyltransferase	NC_013967.1	+	522185	522778	159.146	136.114	188.73	118.042	207.57	104.985	226.703	109.106	195.537	117.062
HVO_RS07540	nicotinate-nucleotide--dimethylbenzimidazole phosphoribosyltransferase	NC_013967.1	+	522769	523836	44.1121	43.8847	60.2923	37.1074	69.7873	27.738	65.2885	32.2767	59.8701	35.2517
HVO_RS07545	threonine-phosphate decarboxylase CobD	NC_013967.1	+	523826	524848	27.9142	22.9018	40.2032	21.0852	30.7962	18.1394	42.1846	16.4249	35.2745	19.6378
HVO_RS07550	adenosylcobinamide amidohydrolase	NC_013967.1	+	524841	525578	55.7453	45.3478	74.7299	51.8549	62.9665	41.8248	95.515	42.9677	72.2392	45.4988
HVO_RS07555	histidinol-phosphate transaminase	NC_013967.1	+	525678	526691	7.126	13.3126	10.3771	13.1811	8.40232	16.5216	13.2111	7.98792	9.77913	12.7508
HVO_RS07560	P-loop NTPase	NC_013967.1	+	527070	527843	117.658	57.8437	140.335	85.2515	103.592	72.8079	213.682	48.9475	143.817	66.2127
HVO_RS07565	hypothetical protein	NC_013967.1	+	527840	528424	105.931	52.1143	121.859	72.1775	96.2967	50.5098	164.121	42.8197	122.052	54.4053
HVO_RS07570	OsmC family protein	NC_013967.1	+	528489	528956	39.8241	46.4568	82.9226	64.7274	73.4742	59.9989	120.949	86.0753	79.2924	64.3146
HVO_RS07575	hypothetical protein	NC_013967.1	+	529064	529795	14.7395	16.595	16.6547	29.1841	14.5742	20.8785	24.7377	27.1358	17.6765	23.4483
HVO_RS07580	ester cyclase	NC_013967.1	-	530034	530474	76.2436	98.0875	76.9824	142.458	82.5278	146.344	90.68	92.97	81.6084	119.965
HVO_RS07585	hypothetical protein	NC_013967.1	+	531046	531579	21.9275	11.2645	23.6827	15.5548	12.6461	12.2835	21.1939	18.7786	19.8626	14.4703
HVO_RS07590	homoserine dehydrogenase	NC_013967.1	+	531576	532526	41.618	20.2657	38.2795	31.1731	21.2778	20.0228	44.5186	28.2775	36.4235	24.9348
HVO_RS07595	type I 3-dehydroquinate dehydratase	NC_013967.1	-	532608	533351	97.2224	60.0972	158.988	103.238	79.1584	60.9651	145.456	58.293	120.206	70.6484
HVO_RS07600	type I 3-dehydroquinate dehydratase	NC_013967.1	-	533893	534561	27.407	52.0666	24.6757	90.9934	29.3598	58.2934	43.4632	35.1731	31.2264	59.1316
HVO_RS07605	NAD(P)-dependent oxidoreductase	NC_013967.1	+	534891	535787	9.79067	27.0148	13.4573	39.1705	9.83	28.3848	13.8989	16.7814	11.7442	27.8379
HVO_RS07610	IclR family transcriptional regulator	NC_013967.1	-	535848	536621	24.1125	21.478	29.9975	20.7357	24.5482	23.8892	14.2441	19.9904	23.2256	21.5234
HVO_RS07615	4-carboxy-4-hydroxy-2-oxoadipate aldolase/oxaloacetate decarboxylase	NC_013967.1	-	536843	537532	56.6719	158.66	47.4643	275.859	75.5316	178.45	81.4628	68.6128	65.2827	170.396
HVO_RS07620	tripartite tricarboxylate transporter substrate binding protein	NC_013967.1	-	537737	538747	106.987	185.328	136.298	243.691	120.664	150.425	131.801	87.378	123.937	166.706
HVO_RS07625	alcohol dehydrogenase catalytic domain-containing protein	NC_013967.1	+	538994	540037	12.5847	28.9888	15.5681	34.1134	17.301	30.4757	10.1804	10.5409	13.9086	26.0297
HVO_RS07630	MBL fold metallo-hydrolase	NC_013967.1	-	540257	540904	10.0784	24.1987	16.3266	32.1585	19.4301	12.8905	18.8121	3.07282	16.1618	18.0802
HVO_RS07635	tripartite tricarboxylate transporter TctB family protein	NC_013967.1	+	541192	541707	7.24727	21.3989	15.5414	20.2008	12.1422	13.031	13.0849	11.476	12.0039	16.5267
HVO_RS07640	tripartite tricarboxylate transporter permease	NC_013967.1	+	541707	543194	3.86098	10.1679	7.26271	13.7161	4.91726	6.83869	6.18369	3.77489	5.55616	8.62439
HVO_RS07645	universal stress protein	NC_013967.1	+	543730	544161	18.8484	29.7733	24.6148	67.5136	14.082	38.4282	30.1337	16.3256	21.9197	38.0102
HVO_RS07650	MBL fold metallo-hydrolase	NC_013967.1	+	544296	544943	3.50933	8.64216	3.66248	21.0961	5.58231	6.89719	8.87389	4.6099	5.407	10.3113
HVO_RS07655	hypothetical protein	NC_013967.1	-	545379	545921	9.86851	6.71	6.68535	10.5192	11.6078	11.5293	16.3422	9.14442	11.126	9.47573
HVO_RS07660	hypothetical protein	NC_013967.1	-	545918	546391	2.83488	1.2348	1.84154	2.44912	2.0052	3.61614	3.32451	2.17982	2.50153	2.36997
HVO_RS07665	hypothetical protein	NC_013967.1	-	546384	547079	3.42284	1.70798	5.74033	2.58623	4.08085	3.08449	7.54596	2.96907	5.19749	2.58694
HVO_RS07670	hypothetical protein	NC_013967.1	-	547072	547644	7.22241	5.39049	9.50784	8.52447	7.69976	7.87131	16.9046	4.77079	10.3337	6.63927
HVO_RS07675	hypothetical protein	NC_013967.1	-	547637	548350	4.40101	2.12241	4.70433	2.93099	2.73253	3.13019	6.2805	3.58263	4.52959	2.94155
HVO_RS07680	type II secretion system F family protein	NC_013967.1	-	548347	550266	6.35722	1.76768	8.34041	2.16335	4.67964	3.67852	8.0044	3.4087	6.84542	2.75456
HVO_RS07685	type II/IV secretion system ATPase subunit	NC_013967.1	-	550263	552629	3.50103	2.19943	4.0534	3.67383	5.59745	2.60898	4.98888	4.06393	4.53519	3.13654
HVO_RS07690	histidine kinase N-terminal 7TM domain-containing protein	NC_013967.1	-	552851	554632	8.11493	6.28152	13.4967	9.71454	11.9285	5.30636	10.3613	6.02399	10.9754	6.83161
HVO_RS07695	UbiA family prenyltransferase	NC_013967.1	-	554747	555640	107.348	25.2887	73.84	40.2786	54.1317	43.5641	115.421	48.0554	87.6851	39.2967
HVO_RS07700	MoaD/ThiS family protein	NC_013967.1	+	555767	556195	4.49286	5.51766	5.29007	5.08742	6.30531	5.47332	7.23048	3.87091	5.82968	4.98733
HVO_RS07705	hypothetical protein	NC_013967.1	+	556293	556805	56.0112	21.8016	56.604	42.9041	34.458	38.4293	63.2412	32.0182	52.5786	33.7883
HVO_RS07710	DMT family transporter	NC_013967.1	-	556841	557266	23.7616	15.0471	28.513	30.37	19.2964	20.2064	32.2999	29.479	25.9677	23.7756
HVO_RS07715	hypothetical protein	NC_013967.1	-	557375	557884	25.1623	18.855	40.5287	26.109	20.7446	21.7905	42.9453	13.9543	32.3452	20.1772
HVO_RS07720	ABC transporter ATP-binding protein	NC_013967.1	+	558052	560748	49.2855	29.1056	79.8717	32.7891	52.2994	18.4718	64.7645	25.5202	61.5553	26.4717
HVO_RS07725	ABC transporter substrate-binding protein	NC_013967.1	+	560896	562620	295.486	211.048	517.254	211.385	322.472	97.7454	472.883	135.359	402.024	163.884
HVO_RS07730	ABC transporter permease	NC_013967.1	+	562646	563665	78.0357	58.2794	198.058	59.4011	94.4062	26.911	112.867	34.6253	120.842	44.8042
HVO_RS07735	ABC transporter permease	NC_013967.1	+	563662	564597	59.69	45.1451	77.9928	46.9461	70.6519	33.0884	77.8129	31.2185	71.5369	39.0995
HVO_RS07740	hypothetical protein	NC_013967.1	+	564604	564999	49.6793	34.2243	81.3135	46.2199	52.9313	32.9015	62.7253	33.8604	61.6623	36.8015
HVO_RS07745	PAS domain S-box protein	NC_013967.1	-	565023	567593	30.7333	21.7986	34.3766	26.5434	33.5415	21.9988	29.363	29.7729	32.0036	25.0284
HVO_RS07750	ATPase domain-containing protein	NC_013967.1	-	567596	569050	36.3006	31.0163	41.0898	42.6017	33.8932	36.9455	46.3634	32.4238	39.4118	35.7469
HVO_RS07755	orc1/cdc6 family replication initiation protein	NC_013967.1	-	569203	570429	94.5645	74.4257	222.171	84.9513	144.388	48.2023	207.099	66.8561	167.056	68.6088
HVO_RS07760	DUF4129 domain-containing protein	NC_013967.1	+	571195	572157	29.3954	23.9468	51.9853	37.4721	34.7926	20.4485	62.1857	20.2186	44.5898	25.5215
HVO_RS07765	hypothetical protein	NC_013967.1	+	572154	572726	35.3608	30.6479	57.8526	50.725	48.5276	30.5419	70.3096	25.7659	53.0126	34.4202
HVO_RS07770	DUF58 domain-containing protein	NC_013967.1	+	572723	573991	33.6058	25.5404	41.293	44.0366	39.635	21.8373	51.031	22.097	41.3912	28.3778
HVO_RS07775	hypothetical protein	NC_013967.1	+	573979	574485	70.4242	50.5831	98.3629	83.7284	71.3469	50.3622	112.957	58.4276	88.2728	60.7753
HVO_RS07780	AAA family ATPase	NC_013967.1	-	574519	575469	52.1852	28.7188	68.4552	45.987	47.7669	28.7731	68.6785	38.4597	59.2715	35.4846
HVO_RS07790	5%2C6-dimethylbenzimidazole synthase	NC_013967.1	-	575944	576600	55.7681	45.5928	62.82	72.6838	58.0065	46.304	67.1174	30.6234	60.928	48.801
HVO_RS07795	hypothetical protein	NC_013967.1	+	576993	577172	167.708	173.502	125.522	336.646	164.067	277.061	165.656	258.429	155.738	261.41
HVO_RS07800	2-isopropylmalate synthase	NC_013967.1	-	577242	578780	114.909	174.1	123.664	371.451	116.069	332.836	172.992	240.3	131.909	279.672
HVO_RS07805	DUF192 domain-containing protein	NC_013967.1	-	578988	579335	74.2791	58.2284	95.0151	112.264	68.2868	69.3954	154.177	50.9889	97.9394	72.7193
HVO_RS07810	hypothetical protein	NC_013967.1	+	579438	579980	38.6882	26.0317	33.765	40.9308	27.5593	24.989	50.6145	22.6953	37.6568	28.6617
HVO_RS07815	GMP synthase subunit A	NC_013967.1	+	580081	580632	53.266	39.6753	96.0584	61.0913	56.1924	39.2916	105.042	56.2702	77.6397	49.0821
HVO_RS07820	DUF2070 family protein	NC_013967.1	+	580809	582722	25.7498	29.6215	39.6268	40.1911	30.0158	27.9618	43.7318	27.2081	34.7811	31.2456
HVO_RS07825	DUF3194 domain-containing protein	NC_013967.1	-	583221	583484	889.022	642.812	972.718	820.396	780.417	825.663	961.413	565.377	900.892	713.562
HVO_RS07830	prefoldin subunit beta	NC_013967.1	-	583485	583868	1660.56	1075.01	1224.4	1014.56	1434.89	971.588	957.519	1025.32	1319.34	1021.62
HVO_RS07835	KEOPS complex subunit Pcc1	NC_013967.1	-	583912	584181	488.606	608.909	449.655	861.719	479.179	839.775	672.548	786.302	522.497	774.176
HVO_RS07840	DNA-directed RNA polymerase subunit P	NC_013967.1	-	584183	584317	328.144	291.212	271.013	368.452	298.266	381.643	404.095	385.43	325.38	356.684
HVO_RS07845	hypothetical protein	NC_013967.1	-	584352	584621	1179.26	890.05	1117.39	1293.58	1152.6	942.56	1723.39	1010.97	1293.16	1034.29
HVO_RS07850	NAD-dependent epimerase/dehydratase family protein	NC_013967.1	+	584724	585749	30.5988	38.2752	40.1717	69.7353	37.745	49.6562	45.3039	54.8718	38.4548	53.1346
HVO_RS07855	DUF2103 domain-containing protein	NC_013967.1	-	585788	586513	48.7301	45.7844	57.0541	74.5389	57.0285	53.1484	72.3055	42.4132	58.7796	53.9712
HVO_RS07860	hypothetical protein	NC_013967.1	+	586639	587451	16.7613	15.6095	19.6174	24.3135	16.1813	16.2668	21.1251	19.4721	18.4213	18.9155
HVO_RS07865	tRNA pseudouridine(13) synthase TruD	NC_013967.1	-	587495	588886	79.0276	68.5727	92.2607	77.4491	73.626	68.1822	86.9687	78.1961	82.9708	73.1
HVO_RS07870	peptidyl-tRNA hydrolase Pth2	NC_013967.1	-	588886	589224	54.2642	37.287	42.923	41.8922	42.3427	30.2995	50.8613	32.0233	47.5978	35.3755
HVO_RS07875	Yip1 family protein	NC_013967.1	+	589320	590060	24.5575	14.7952	30.5474	16.4387	33.6588	10.4715	33.7995	7.84544	30.6408	12.3877
HVO_RS07880	dCTP deaminase	NC_013967.1	+	590190	590777	33.9286	30.5592	43.0086	33.8485	36.5432	21.0113	40.4017	28.3434	38.4705	28.4406
HVO_RS07885	thiamine-phosphate synthase family protein	NC_013967.1	+	590774	591673	13.0257	17.2497	28.6866	16.2439	19.6701	11.9356	22.0529	12.4986	20.8588	14.4819
HVO_RS07890	methyltransferase domain-containing protein	NC_013967.1	+	591686	592441	7.02298	7.4832	11.2157	9.35384	7.68214	6.75542	10.9588	8.77376	9.21991	8.09156
HVO_RS07895	hypothetical protein	NC_013967.1	+	592508	592975	31.4407	29.8881	46.0737	32.732	38.7017	27.7615	42.152	25.0806	39.592	28.8655
HVO_RS07900	sulfide-dependent adenosine diphosphate thiazole synthase	NC_013967.1	-	593079	594002	23.5274	27.2207	21.4406	25.5906	17.0787	20.191	27.4193	29.04	22.3665	25.5106
HVO_RS07905	2-oxo acid dehydrogenase subunit E2	NC_013967.1	+	594094	595581	29.1996	16.213	21.3856	14.2965	18.4079	14.4075	27.9035	18.1551	24.2241	15.768
HVO_RS07910	NAD(+)/NADH kinase	NC_013967.1	-	595636	596685	54.3102	23.3659	67.7255	26.9727	46.831	21.4628	66.3667	29.4057	58.8083	25.3018
HVO_RS07915	alpha-ketoacid dehydrogenase subunit beta	NC_013967.1	-	596686	597696	130.073	38.8981	127.359	39.0234	110.353	22.963	90.2584	56.2688	114.511	39.2883
HVO_RS07920	thiamine pyrophosphate-dependent dehydrogenase E1 component subunit alpha	NC_013967.1	-	597693	598727	199.454	68.2783	248.461	63.9275	174.404	45.6701	183.047	83.9313	201.342	65.4518
HVO_RS07925	glutathione S-transferase family protein	NC_013967.1	+	598977	599957	36.7361	32.8861	32.1698	50.0488	33.7038	33.7568	41.5864	39.2313	36.049	38.9808
HVO_RS07930	molybdopterin-dependent oxidoreductase	NC_013967.1	+	600054	601127	23.5307	16.4191	22.6392	23.5783	24.9504	24.3585	29.4942	16.9131	25.1536	20.3173
HVO_RS07935	hypothetical protein	NC_013967.1	-	601363	601848	43.9326	36.4033	57.5039	57.672	40.9682	50.7416	54.6394	34.9188	49.2611	44.9339
HVO_RS07940	4-phosphopantoate--beta-alanine ligase	NC_013967.1	-	601895	602647	128.855	79.6192	116.634	111.926	124.484	80.4417	139.478	73.5152	127.363	86.3754
HVO_RS07945	pantoate kinase	NC_013967.1	-	602703	603536	361.104	196.268	518.319	262.085	359.465	180.942	578.789	123.786	454.419	190.77
HVO_RS07950	SHOCT domain-containing protein	NC_013967.1	-	603591	604046	15.5392	20.5605	22.675	26.101	12.5813	15.9543	27.7801	14.7927	19.6439	19.3521
HVO_RS07955	aspartate--tRNA(Asn) ligase	NC_013967.1	-	604398	605702	1102.61	860.856	1480	912.776	1191.41	706.283	1174.62	772.002	1237.16	812.979
HVO_RS07965	DUF4013 domain-containing protein	NC_013967.1	+	606457	607254	36.8211	41.091	50.3263	47.6304	34.1631	38.543	37.8554	29.4287	39.7915	39.1732
HVO_RS07970	putative phosphoglycerol geranylgeranyltransferase	NC_013967.1	-	607278	608000	126.376	93.3886	184.48	124.922	121.008	105.102	193.254	78.72	156.279	100.533
HVO_RS07975	restriction endonuclease	NC_013967.1	+	608106	609110	54.7259	49.9219	100.578	50.8113	61.0738	52.7993	53.8361	45.9251	67.5535	49.8644
HVO_RS07980	DNA topoisomerase I	NC_013967.1	-	609107	611629	39.4261	62.947	68.9409	45.2628	49.9209	55.8756	25.1749	63.7789	45.8657	56.9661
HVO_RS07985	hypothetical protein	NC_013967.1	+	611926	612621	39.408	61.9932	50.3955	68.3948	46.2654	58.9403	62.1269	56.8227	49.5489	61.5377
HVO_RS07990	Asp-tRNA(Asn)/Glu-tRNA(Gln) amidotransferase subunit GatB	NC_013967.1	-	612687	614177	135.69	179.301	197.571	123.015	152.16	102.599	119.951	156.628	151.343	140.386
HVO_RS07995	DUF3100 domain-containing protein	NC_013967.1	+	614347	615231	13.1548	9.532	24.9231	7.53348	16.725	5.00334	22.9755	7.90751	19.4446	7.49408
HVO_RS08000	hypothetical protein	NC_013967.1	+	615233	615697	20.5771	16.8234	45.4323	15.3423	23.7262	10.2305	43.4351	9.36261	33.2927	12.9397
HVO_RS08005	amidohydrolase	NC_013967.1	+	615744	617078	63.65	35.2889	80.7793	44.4829	54.9034	30.6668	87.6155	32.5932	71.7371	35.758
HVO_RS08010	hypothetical protein	NC_013967.1	+	617184	617507	538.457	217.117	324.885	181.373	380.483	165.813	368.794	175.959	403.155	185.065
HVO_RS08015	chromosome segregation protein SMC	NC_013967.1	+	617591	621313	164.582	124.184	192.137	127.566	178.341	83.0055	190.879	100.149	181.485	108.726
HVO_RS08020	ScpA family protein	NC_013967.1	+	621306	622433	74.7794	56.6058	106.852	63.1891	89.5116	43.0096	99.8301	54.1401	92.7433	54.2361
HVO_RS08025	hypothetical protein	NC_013967.1	+	622466	622942	139.233	99.2031	198.43	123.903	132.161	78.7084	180.834	105.546	162.664	101.84
HVO_RS08030	S-methyl-5'-thioadenosine phosphorylase	NC_013967.1	-	622950	623810	58.6783	59.2892	91.9816	52.6492	67.3709	42.9445	77.9819	77.1012	74.0032	57.9961
HVO_RS08035	AEC family transporter	NC_013967.1	-	623856	624851	7.71701	7.96875	12.5141	8.3441	6.53985	8.08753	14.9121	6.4563	10.4208	7.71417
HVO_RS08040	phosphoribosyltransferase	NC_013967.1	-	624993	625706	240.34	218.731	310.728	221.591	299.941	146.543	366.606	145.218	304.404	183.021
HVO_RS08045	PhzF family phenazine biosynthesis protein	NC_013967.1	+	626195	627094	100.62	99.7198	102.85	119.329	95.4068	91.9988	117.949	125.032	104.206	109.02
HVO_RS08050	proteasome assembly chaperone family protein	NC_013967.1	-	627140	627907	311.273	256.649	410.993	338.348	291.208	252.512	488.797	266.566	375.568	278.519
HVO_RS08055	RNA-protein complex protein Nop10	NC_013967.1	-	627962	628153	246.533	453.383	471.861	459.972	348.016	330.328	435.221	339.049	375.408	395.683
HVO_RS08060	translation initiation factor IF-2 subunit alpha	NC_013967.1	-	628158	628958	1688.01	2241.22	2143.94	2111.64	2108.12	1395.39	1843.16	2021.85	1945.81	1942.52
HVO_RS08065	30S ribosomal protein S27e	NC_013967.1	-	628977	629171	1366.18	2068.39	2116.29	1935.78	1829.55	1406.19	2024.85	1675.7	1834.22	1771.51
HVO_RS08070	50S ribosomal protein L44e	NC_013967.1	-	629175	629456	1035.9	1738.52	1663.88	1327.8	1322.71	1155.99	1769.6	1328.69	1448.02	1387.75
HVO_RS08075	hypothetical protein	NC_013967.1	+	629659	629919	229.715	173.158	199.465	240.781	175.897	161.908	273.48	155.092	219.639	182.735
HVO_RS08080	DUF2298 domain-containing protein	NC_013967.1	-	629916	632279	53.5976	72.7138	65.6588	105.695	60.5202	77.2374	82.1675	49.4483	65.486	76.2736
HVO_RS08085	glycosyltransferase	NC_013967.1	+	632375	633160	18.4628	20.5475	29.6707	24.6606	27.7151	15.5468	34.2211	12.891	27.5175	18.4115
HVO_RS08090	GtrA family protein	NC_013967.1	+	633153	633620	34.9849	32.7419	54.3065	48.7842	43.2365	30.7273	64.521	35.9438	49.2622	37.0493
HVO_RS08100	Rieske 2Fe-2S domain-containing protein	NC_013967.1	+	633967	634392	52.0112	119.879	53.7556	151.519	68.2398	122.334	58.676	69.9375	58.1707	115.917
HVO_RS08105	aminotransferase class IV	NC_013967.1	-	634430	635422	40.2029	61.9181	46.9001	79.0596	49.5818	73.0021	52.5737	60.2436	47.3147	68.5558
HVO_RS08110	aminodeoxychorismate/anthranilate synthase component II	NC_013967.1	-	635419	636138	57.1365	80.4065	63.4584	111.829	66.384	87.642	79.9916	78.8918	66.7426	89.6924
HVO_RS08115	aminodeoxychorismate synthase%2C component I	NC_013967.1	-	636135	637649	32.7703	51.2822	41.8379	65.9391	39.853	51.5432	54.1951	38.7886	42.1641	51.8883
HVO_RS08120	helix-hairpin-helix domain-containing protein	NC_013967.1	-	637764	638414	139.244	118.655	167.22	142.642	100.459	111.691	166.077	121.758	143.25	123.686
HVO_RS08125	shikimate dehydrogenase	NC_013967.1	-	638458	639269	39.1795	28.7323	24.0298	30.1773	28.3536	23.7816	35.2577	17.7505	31.7051	25.1104
HVO_RS08130	calcium/sodium antiporter	NC_013967.1	+	639441	640412	31.0956	26.6315	60.1349	24.3343	33.2666	20.959	42.9989	21.4381	41.874	23.3407
HVO_RS08135	sodium:calcium antiporter	NC_013967.1	+	640546	641862	56.5983	63.0438	89.676	61.8728	84.0419	34.9726	90.9453	37.8825	80.3154	49.4429
HVO_RS08140	D-aminoacyl-tRNA deacylase	NC_013967.1	+	641920	643239	44.9859	43.1048	50.0605	66.8844	40.6008	62.9988	63.4977	35.852	49.7862	52.21
HVO_RS08145	cell division protein FtsZ	NC_013967.1	+	643397	644536	244.541	155.28	239.667	174.532	178.899	141.387	289.859	130.266	238.242	150.366
HVO_RS08150	protein translocase SEC61 complex subunit gamma	NC_013967.1	+	644717	644890	76.1087	149.659	146.053	151.397	107.753	139.972	158.628	137.706	122.136	144.683
HVO_RS08155	transcription elongation factor Spt5	NC_013967.1	+	644892	645344	334.564	709.642	548.426	656.361	482.31	526.383	573.415	619.153	484.679	627.885
HVO_RS08160	hypothetical protein	NC_013967.1	-	645525	645827	231.877	144.939	188.658	191.173	184.854	198.006	166.989	213.655	193.094	186.943
HVO_RS08165	PHP-associated domain-containing protein	NC_013967.1	+	645926	646690	209.581	184.608	301.585	234.403	223.185	165.62	341.378	164.433	268.932	187.266
HVO_RS08170	metal-dependent hydrolase	NC_013967.1	-	646747	647271	67.4643	121.805	106.811	92.9442	86.444	83.5441	77.1349	84.6105	84.4637	95.726
HVO_RS08175	CinA family protein	NC_013967.1	-	647342	647872	47.99	47.3781	44.4935	43.8158	45.5786	42.7935	54.1275	45.3376	48.0474	44.8312
HVO_RS08180	ArsA family ATPase	NC_013967.1	+	648022	649251	128.687	98.392	155.498	114.262	114.402	87.9266	174.009	75.9706	143.149	94.1377
HVO_RS08185	SDR family oxidoreductase	NC_013967.1	-	649318	650163	148.846	125.771	192.132	156.733	134.829	118.292	254.336	141.668	182.536	135.616
HVO_RS08190	endonuclease V	NC_013967.1	-	650251	651075	27.2497	22.2538	47.4707	29.1483	29.5602	24.9078	39.9661	29.9718	36.0617	26.5704
HVO_RS08195	rhomboid family intramembrane serine protease	NC_013967.1	-	651077	651967	19.5102	33.6389	35.0074	19.6934	31.2671	34.0998	17.0879	33.95	25.7181	30.3455
HVO_RS08200	inorganic diphosphatase	NC_013967.1	-	652485	653018	789.167	668.272	1264.37	662.22	862.565	536.363	1314.91	423.411	1057.75	572.566
HVO_RS08205	PadR family transcriptional regulator	NC_013967.1	+	653354	653713	1024.82	888.439	1073.54	1236.06	1019.19	1224.15	1570.25	964.76	1171.95	1078.35
HVO_RS08210	hypothetical protein	NC_013967.1	-	653749	654309	214.819	235.335	231.28	370.919	241.579	345.102	294.773	247.235	245.613	299.648
HVO_RS08215	ribonuclease HI	NC_013967.1	-	654302	654895	91.3407	60.3072	91.8582	66.0482	85.4957	59.7929	107.62	64.2874	94.0787	62.6089
HVO_RS08220	transcription initiation factor IIB	NC_013967.1	+	655014	655994	285.804	239.25	275.524	161.692	268.615	220.668	131.831	285.712	240.444	226.83
HVO_RS08225	DNA repair protein NreA	NC_013967.1	+	656079	657341	100.27	127.085	82.2041	127.492	106.793	119.142	93.4972	104.146	95.691	119.466
HVO_RS08230	DUF302 domain-containing protein	NC_013967.1	-	657583	658038	340.24	366.326	306.465	389.978	280.237	467.157	304.417	599.919	307.84	455.845
HVO_RS08235	CPBP family intramembrane metalloprotease	NC_013967.1	-	658118	658789	58.4339	112.22	119.626	99.1163	80.9971	103.336	77.3664	95.0773	84.1059	102.437
HVO_RS08240	DUF5789 family protein	NC_013967.1	-	658792	659073	240.121	250.016	327.609	190.707	294.483	190.395	303.519	220.473	291.433	212.898
HVO_RS08245	hypothetical protein	NC_013967.1	+	659245	660234	213.295	93.8194	274.569	107.026	198.969	81.6138	340.297	87.5812	256.782	92.5101
HVO_RS08250	Mut7-C RNAse domain-containing protein	NC_013967.1	-	660288	660854	116.873	112.632	150.278	193.182	106.524	161.662	150.179	158.912	130.963	156.597
HVO_RS08255	DNA polymerase/3'-5' exonuclease PolX	NC_013967.1	-	660851	662599	115.366	103.365	128.663	156.539	95.8131	123.795	130.813	150.536	117.664	133.559
HVO_RS08260	DUF5788 family protein	NC_013967.1	-	662596	663036	161.2	147.799	101.557	164.088	120.87	147.361	109.513	179.027	123.285	159.569
HVO_RS08265	alkaline phosphatase family protein	NC_013967.1	+	663290	664639	138.731	163.734	170.044	151.786	127.901	116.549	130.965	159.158	141.91	147.807
HVO_RS08270	glutamate-cysteine ligase family protein	NC_013967.1	-	664655	665764	32.615	48.0378	39.3001	54.7071	29.2827	40.2245	37.0505	50.3755	34.5621	48.3362
HVO_RS08275	tubulin-like protein CetZ2	NC_013967.1	-	665970	667052	29.5291	18.8714	19.9403	27.9996	23.9291	22.0914	32.1132	27.8257	26.3779	24.197
HVO_RS08280	hypothetical protein	NC_013967.1	+	667174	667800	2.52296	2.61254	3.08435	2.81769	2.35852	3.18173	3.70915	2.85278	2.91875	2.86619
HVO_RS08285	hypothetical protein	NC_013967.1	+	667797	668258	12.5892	5.36395	6.6656	6.45249	9.45796	5.51797	8.54726	10.1576	9.31501	6.87301
HVO_RS08290	ATPase%2C T2SS/T4P/T4SS family	NC_013967.1	+	668291	670273	2.50899	1.75935	2.98477	2.32838	2.3499	0.930511	3.0543	2.60655	2.72449	1.9062
HVO_RS08295	hypothetical protein	NC_013967.1	+	670267	672030	1.98312	2.77706	1.74303	2.63352	2.67829	2.8705	3.32752	2.04419	2.43299	2.58132
HVO_RS08300	hypothetical protein	NC_013967.1	+	672085	672555	3.28274	1.86442	5.65946	2.87287	4.97767	2.46106	5.47821	3.50001	4.84952	2.67459
HVO_RS08305	hypothetical protein	NC_013967.1	+	672533	672925	4.94788	2.41877	3.70214	3.25702	5.03308	2.7455	6.23984	1.47969	4.98073	2.47525
HVO_RS08310	hypothetical protein	NC_013967.1	+	672922	673806	5.03805	3.61671	3.63459	5.01033	6.46852	3.82676	8.17775	5.13641	5.82973	4.39755
HVO_RS08315	hypothetical protein	NC_013967.1	+	673794	676859	15.7647	10.4934	14.0029	14.7374	16.1434	10.836	21.632	13.5892	16.8857	12.414
HVO_RS08320	DUF5791 family protein	NC_013967.1	+	676918	677337	37.2866	30.1567	44.1144	42.0233	34.2195	32.8445	41.605	40.8469	39.3064	36.4679
HVO_RS08325	SDR family oxidoreductase	NC_013967.1	+	677334	678230	73.624	59.6171	91.2712	90.9818	65.6827	70.5494	103.684	77.9632	83.5656	74.7779
HVO_RS08330	DHH family phosphoesterase	NC_013967.1	+	678332	679516	43.9187	64.0656	80.1967	99.2443	42.1906	80.8504	84.7179	57.5904	62.756	75.4377
HVO_RS08335	aldo/keto reductase	NC_013967.1	+	679608	680699	96.6274	86.304	88.8521	119.3	98.3016	85.0261	123.737	78.4551	101.88	92.2714
HVO_RS08340	MFS transporter	NC_013967.1	+	681073	682233	14.6524	9.98266	19.8888	11.8133	14.0305	10.3583	22.8626	10.3828	17.8586	10.6343
HVO_RS08345	hypothetical protein	NC_013967.1	+	682316	683422	37.6298	25.3357	35.1465	31.9199	39.8122	21.9377	53.0471	24.2386	41.4089	25.858
HVO_RS08350	hypothetical protein	NC_013967.1	+	683419	683907	43.0298	40.6098	121.005	69.5992	60.7168	46.7296	113.047	40.1728	84.4495	49.2778
HVO_RS08355	CoA pyrophosphatase	NC_013967.1	+	683937	684533	129.225	107.791	262.415	176.318	149.016	141.076	274.245	92.1135	203.725	129.325
HVO_RS08360	DoxX family protein	NC_013967.1	-	684671	685159	279.77	434.345	697.08	600.061	768.992	587.875	1060.89	582.409	701.684	551.172
HVO_RS08365	hypothetical protein	NC_013967.1	+	685589	686371	89.7948	108.732	124.34	124.809	95.2479	110.824	148.415	114.916	114.449	114.82
HVO_RS08370	FAD-binding oxidoreductase	NC_013967.1	+	686654	687820	29.6981	54.5494	36.3922	69.4785	28.8001	62.5422	46.0436	53.3081	35.2335	59.9695
HVO_RS08375	Hsp20 family protein	NC_013967.1	-	687866	688354	225.769	333.659	248.437	396.578	192.083	452.678	306.447	344.797	243.184	381.928
HVO_RS08380	radical SAM protein	NC_013967.1	+	688631	690328	110.492	143.165	136.985	151.955	116.99	115.593	150.383	110.715	128.712	130.357
HVO_RS08385	TRAM domain-containing protein	NC_013967.1	-	690496	690900	2279.52	3541.61	2152.12	4961.6	2498.8	4070.42	3467.06	3004.74	2599.38	3894.59
HVO_RS08390	YkgJ family cysteine cluster protein	NC_013967.1	-	690965	691660	126.301	126.869	169.313	184.907	135.448	135.628	202.146	122.488	158.302	142.473
HVO_RS08395	MBL fold metallo-hydrolase	NC_013967.1	-	691757	692545	20.6391	27.0405	17.4567	39.1474	18.8256	36.4279	20.9942	28.8255	19.4789	32.8603
HVO_RS08400	winged helix-turn-helix domain-containing protein	NC_013967.1	-	692660	692932	81.6295	887.887	74.565	875.097	123.381	1014.8	106.17	424.025	96.4362	800.451
HVO_RS08405	class I SAM-dependent methyltransferase	NC_013967.1	+	693329	694084	707.501	508.862	956.205	699.714	634.815	467.587	1174.85	379.973	868.342	514.034
HVO_RS08410	glycosyltransferase	NC_013967.1	+	694155	695057	267.633	242.341	211.362	305.31	226.226	265.986	317.68	217.898	255.725	257.884
HVO_RS08415	amidohydrolase family protein	NC_013967.1	-	695067	695891	74.6541	87.7995	98.6458	97.2469	76.2226	90.1087	97.4816	73.2449	86.751	87.1
HVO_RS08420	helix-turn-helix domain-containing protein	NC_013967.1	+	696079	696729	7.8081	13.2312	10.1841	20.5007	10.4279	17.0334	14.5862	14.2724	10.7516	16.2594
HVO_RS08425	hypothetical protein	NC_013967.1	+	696784	697065	18.1204	17.8824	26.0589	23.3733	21.4358	23.2206	38.4985	14.6252	26.0284	19.7754
HVO_RS08430	thermosome subunit alpha	NC_013967.1	+	697240	698802	1024.48	863.028	1861.28	619.503	1185.27	779.26	1462.5	572.099	1383.38	708.472
HVO_RS08435	APC family permease	NC_013967.1	+	698990	700309	39.4812	27.0344	37.4013	30.4839	34.6328	31.0599	40.1542	27.7937	37.9174	29.093
HVO_RS08440	trimeric intracellular cation channel family protein	NC_013967.1	-	700343	700999	50.7884	34.1338	64.6171	52.2456	42.5126	45.2448	85.4081	57.4257	60.8315	47.2625
HVO_RS08445	SAM-dependent chlorinase/fluorinase	NC_013967.1	-	700999	701787	55.6812	39.3842	81.8802	53.8869	54.1082	31.5238	85.2446	53.2058	69.2286	44.5002
HVO_RS08450	nicotinamide-nucleotide adenylyltransferase	NC_013967.1	-	701789	702334	234.59	133.639	166.298	195.816	208.746	118.892	255.021	175.487	216.164	155.959
HVO_RS08455	ATP-dependent protease LonB	NC_013967.1	+	702504	704588	1249.88	2559.2	1979.26	1892.17	1498.14	2029.58	1047.54	2883.58	1443.71	2341.13
HVO_RS08460	CPBP family intramembrane metalloprotease	NC_013967.1	+	704595	705614	95.4313	195.43	112.73	184.658	118.07	162.153	93.9471	233.058	105.044	193.825
HVO_RS08465	hypothetical protein	NC_013967.1	+	705717	706055	27.8571	39.678	40.1889	54.2753	30.6239	48.3612	49.9062	44.5314	37.144	46.7115
HVO_RS08470	MGMT family protein	NC_013967.1	-	706072	706527	76.971	70.2664	81.5397	89.0518	64.4404	70.0202	97.4757	75.0698	80.1067	76.102
HVO_RS08475	indole-3-glycerol phosphate synthase	NC_013967.1	+	706709	707464	41.38	73.63	50.1662	95.6815	36.4733	97.712	59.8435	64.8091	46.9657	82.9582
HVO_RS08480	tryptophan synthase subunit beta	NC_013967.1	+	707461	708729	20.5787	31.7716	23.3132	31.9734	19.1384	27.5138	24.7248	29.088	21.9388	30.0867
HVO_RS08485	tryptophan synthase subunit alpha	NC_013967.1	+	708729	709562	90.7524	72.7876	66.7677	91.6527	89.6128	72.7487	93.6738	74.2921	85.2017	77.8703
HVO_RS08490	2-amino-3%2C7-dideoxy-D-threo-hept-6-ulosonate synthase	NC_013967.1	+	709587	710387	118.286	75.5968	107.646	94.4377	114.405	68.7833	127.437	69.5667	116.944	77.0961
HVO_RS08495	methylated-DNA--[protein]-cysteine S-methyltransferase	NC_013967.1	+	710480	710893	29.9141	19.2855	26.2385	31.7266	27.7411	32.0623	42.226	24.9449	31.5299	27.0048
HVO_RS08500	3-dehydroquinate synthase II	NC_013967.1	+	711644	712822	316.927	249.875	278.589	205.875	317.558	264.639	192.849	214.363	276.481	233.688
HVO_RS08505	hypothetical protein	NC_013967.1	-	712892	713287	151.951	86.422	102.665	96.9558	149.851	75.3421	158.695	55.1228	140.79	78.4607
HVO_RS08510	DNA methyltransferase	NC_013967.1	-	713403	714497	36.2716	45.4533	52.4634	40.0343	47.9609	33.697	42.7976	36.262	44.8734	38.8617
HVO_RS08515	transcription initiation factor IIB	NC_013967.1	-	714561	715568	232.186	273.974	305.126	121.948	321.288	155.893	157.468	253.389	254.017	201.301
HVO_RS08520	helical backbone metal receptor	NC_013967.1	+	715844	716650	49.5738	46.6295	58.36	56.9325	49.603	34.5186	75.0949	39.5898	58.1579	44.4176
HVO_RS08525	inosine/xanthosine triphosphatase	NC_013967.1	+	716671	717192	101.62	71.5253	125.885	98.6328	91.7495	58.0594	143.114	60.6049	115.592	72.2056
HVO_RS08530	flippase domain-containing glycosyltransferase AglD	NC_013967.1	-	717217	719091	56.4434	54.2267	99.3222	67.581	72.7047	47.1373	103.903	34.0665	83.0933	50.7529
HVO_RS08535	hypothetical protein	NC_013967.1	+	719373	719642	354.668	392.466	734.826	280.435	463.58	235.112	524.611	164.985	519.421	268.25
HVO_RS08540	MarR family transcriptional regulator	NC_013967.1	-	719859	720482	316.735	334.026	294.333	509.193	283.136	411.047	440.671	262.87	333.719	379.284
HVO_RS08545	SPFH/Band 7/PHB domain protein	NC_013967.1	-	720565	721839	394.441	430.895	462.838	619.686	355.835	564.032	577.236	635.548	447.587	562.54
HVO_RS08550	hypothetical protein	NC_013967.1	-	721979	722581	106.219	90.5367	109.173	138.376	76.6311	155.587	122.77	117.536	103.698	125.509
HVO_RS08555	restriction endonuclease	NC_013967.1	-	722661	723857	48.1519	36.2242	64.2227	56.8977	51.5096	57.2666	62.7569	54.1879	56.6603	51.1441
HVO_RS08560	hypothetical protein	NC_013967.1	-	724281	724529	163.023	182.135	375.403	321.469	158.741	276.354	370.011	199.512	266.795	244.868
HVO_RS08565	pyruvate kinase	NC_013967.1	-	724574	726331	212.106	181.579	322.406	224.49	209.85	172.454	348.755	245.121	273.279	205.911
HVO_RS08570	hypothetical protein	NC_013967.1	-	726446	726733	318.638	162.365	187.138	274.532	275.777	181.288	321.881	166.098	275.859	196.071
HVO_RS08575	hypothetical protein	NC_013967.1	-	726805	727110	131.333	90.2793	201.305	202.708	115.187	146.556	248.866	103.32	174.173	135.716
HVO_RS08580	methionine--tRNA ligase	NC_013967.1	-	727241	729463	150.397	172.302	223.498	164.934	163.152	169.759	149.989	195.681	171.759	175.669
HVO_RS08585	VTT domain-containing protein	NC_013967.1	-	729754	730320	104.874	107.689	198.618	124.868	136.384	85.1445	205.308	54.4626	161.296	93.041
HVO_RS08590	tyrosine decarboxylase MfnA	NC_013967.1	-	730369	731442	21.494	42.1967	39.358	44.9376	28.6546	39.1388	41.8081	32.7998	32.8287	39.7682
HVO_RS08595	phosphoenolpyruvate synthase	NC_013967.1	-	731572	733857	103.018	62.2692	87.0978	70.1734	71.2238	58.4797	95.1538	61.9454	89.1233	63.2169
HVO_RS08600	hypothetical protein	NC_013967.1	-	733975	734223	18.8535	21.2562	8.13319	25.1137	23.7814	22.3615	19.6462	21.8147	17.6036	22.6365
HVO_RS08605	J domain-containing protein	NC_013967.1	+	734301	734900	68.9715	124.486	77.7391	180.157	63.2717	174.947	90.8571	132.985	75.2099	153.144
HVO_RS08610	winged helix-turn-helix transcriptional regulator	NC_013967.1	-	734938	735717	75.3156	91.902	75.7054	105.141	68.7112	122.082	76.8189	96.7525	74.1378	103.969
HVO_RS08615	metallophosphoesterase	NC_013967.1	+	735848	736540	44.3935	53.0071	39.6374	82.5633	43.5453	70.2199	68.0513	75.9629	48.9069	70.4383
HVO_RS08620	NAD(P)/FAD-dependent oxidoreductase	NC_013967.1	-	736584	737861	89.5713	62.5511	101.847	81.3643	69.881	66.4021	136.799	90.7738	99.5244	75.2728
HVO_RS08625	threonine synthase	NC_013967.1	+	737956	739125	72.8346	76.0722	94.0162	81.2638	77.2131	59.5376	126.503	73.2913	92.6417	72.5412
HVO_RS08630	metal-dependent transcriptional regulator	NC_013967.1	+	739212	739907	212.682	264.7	242.904	276.111	218.012	283.67	280.506	323.532	238.526	287.003
HVO_RS08635	TMEM165/GDT1 family protein	NC_013967.1	+	739904	740605	203.486	274.811	418.142	381.928	242.305	328.52	420.077	372.8	321.003	339.515
HVO_RS08640	LysE family transporter	NC_013967.1	+	740728	741375	41.9848	39.9359	61.669	54.0475	45.4428	44.5568	63.3788	35.6266	53.1189	43.5417
HVO_RS08645	NAD(P)-dependent glycerol-1-phosphate dehydrogenase	NC_013967.1	+	741511	742557	127.848	87.9728	157.95	92.8272	110.912	73.7767	183.396	64.4927	145.027	79.7673
HVO_RS08650	DUF420 domain-containing protein	NC_013967.1	+	742827	743468	24.6756	30.1495	43.8534	30.8046	28.0357	28.9814	40.3993	36.4286	34.241	31.591
HVO_RS08655	glycosyltransferase family 4 protein	NC_013967.1	+	743574	744632	90.4907	79.6952	85.128	100.41	96.1079	82.1566	124.636	64.4401	99.0907	81.6756
HVO_RS08660	halocyanin domain-containing protein	NC_013967.1	-	744741	745364	396.373	258.743	359.59	287.816	355.595	199.882	428.483	242.67	385.01	247.278
HVO_RS08665	M42 family metallopeptidase	NC_013967.1	-	745509	746555	111.741	65.7552	210.943	66.5801	132.004	53.9215	208.264	67.1524	165.738	63.3523
HVO_RS08670	MTH865 family protein	NC_013967.1	+	746707	746964	104.999	42.848	69.0296	50.459	75.7323	48.3163	91.2996	49.1007	85.265	47.681
HVO_RS08675	hypothetical protein	NC_013967.1	+	746978	747700	57.169	36.0221	62.641	43.4664	43.4457	40.3166	79.6399	38.2696	60.7239	39.5187
HVO_RS08680	S9 family peptidase	NC_013967.1	+	747740	749566	35.6651	22.9371	35.0955	31.4644	26.8265	23.0472	42.7289	28.8055	35.079	26.5636
HVO_RS08685	cobalamin B12-binding domain-containing protein	NC_013967.1	+	749624	750043	161.965	117.79	174.256	88.3448	127.43	113.137	133.105	149.758	149.189	117.258
HVO_RS08690	methylmalonyl Co-A mutase-associated GTPase MeaB	NC_013967.1	+	750046	751158	159.434	125.902	207.616	86.8965	115.185	88.6254	143.466	137.986	156.425	109.852
HVO_RS08695	alpha/beta hydrolase	NC_013967.1	+	751246	752172	107.899	149.199	121.747	186.257	81.2456	186.855	149.599	202.486	115.123	181.199
HVO_RS08700	OB-fold domain-containing protein	NC_013967.1	-	752362	752742	150.839	96.7482	189.92	108.248	101.464	106.015	194.99	146.107	159.303	114.28
HVO_RS08705	thiolase domain-containing protein	NC_013967.1	-	752739	753905	137.41	54.073	102.153	54.7276	71.7614	55.4973	118.476	81.6936	107.45	61.4979
HVO_RS08710	M28 family peptidase	NC_013967.1	+	754108	755415	288.224	190.298	381.87	202.673	219.119	194.883	358.346	391.048	311.889	244.725
HVO_RS08715	NAD(+)/NADH kinase	NC_013967.1	+	755559	756290	101.382	84.1778	141.946	120.146	97.5126	110.452	132.276	87.1848	118.279	100.49
HVO_RS08720	hypothetical protein	NC_013967.1	-	756402	756845	169.772	200.048	460.476	204.237	239.448	198.942	306.932	189.771	294.157	198.249
HVO_RS08725	hypothetical protein	NC_013967.1	-	756983	757264	447.65	401.963	446.586	563.061	439.341	419.894	584.94	330.628	479.629	428.886
HVO_RS08730	hypothetical protein	NC_013967.1	-	757257	757646	113.006	168.776	176.427	248.679	136.443	204.475	177.559	129.935	150.859	187.966
HVO_RS08735	cytochrome bc complex cytochrome b subunit	NC_013967.1	-	757686	758450	392.841	628.817	759.829	631.273	547.242	627.161	504.872	603.967	551.196	622.804
HVO_RS08740	cytochrome bc complex cytochrome b subunit	NC_013967.1	-	758461	759255	715.333	1019.39	1639.42	994.707	900.651	954.075	801.146	961.535	1014.14	982.427
HVO_RS08745	hypothetical protein	NC_013967.1	-	759259	759648	1737.45	2063.13	2104.97	1986.31	2005.28	1841.96	1597.02	1962.87	1861.18	1963.57
HVO_RS08750	halocyanin domain-containing protein	NC_013967.1	-	759648	760286	1050.59	1087.17	1608.12	1113.65	1119.28	922.589	1157.39	985.948	1233.84	1027.34
HVO_RS08755	hypothetical protein	NC_013967.1	-	760372	761202	75.2975	73.7133	107.018	45.5061	91.9415	96.6946	37.0055	101.693	77.8155	79.4016
HVO_RS08760	hypothetical protein	NC_013967.1	+	761446	761928	91.2815	119.715	150.466	153.105	99.9051	98.1899	165.879	89.9362	126.883	115.236
HVO_RS08765	endonuclease III	NC_013967.1	-	761929	762612	96.4051	128.61	119.032	131.664	101.347	129.981	134.503	116.482	112.822	126.684
HVO_RS08770	proteasome-activating nucleotidase	NC_013967.1	-	762939	764156	1006.95	1106.48	1820.67	1496.86	1147.43	1575.49	972.578	1494.13	1236.91	1418.24
HVO_RS08775	helix-turn-helix domain-containing protein	NC_013967.1	+	764328	764597	7.61056	17.7672	14.9895	20.2955	14.4443	22.3888	18.8609	17.2825	13.9763	19.4335
HVO_RS08780	hypothetical protein	NC_013967.1	-	764594	765040	12.8808	13.2613	12.5352	17.6192	10.9727	13.0683	18.4702	9.0535	13.7147	13.2506
HVO_RS08785	DNA double-strand break repair protein Mre11	NC_013967.1	+	765034	766359	91.3021	130.106	112.794	212.502	84.5889	169.001	124.186	184.862	103.218	174.118
HVO_RS08790	DNA double-strand break repair ATPase Rad50	NC_013967.1	+	766356	769037	109.814	153.878	103.504	253.084	103.064	204.421	137.877	249.452	113.565	215.209
HVO_RS08795	hypothetical protein	NC_013967.1	-	769063	769500	70.7895	110.108	77.5738	170.157	72.0621	140.71	87.7146	144.878	77.035	141.463
HVO_RS08800	hypothetical protein	NC_013967.1	-	769528	770085	83.028	75.6989	89.0172	123.482	74.0756	99.9506	96.0146	102.757	85.5338	100.472
HVO_RS08805	hypothetical protein	NC_013967.1	-	770134	770319	17.1211	32.0471	15.6922	50.8237	18.3524	49.3739	23.8488	42.3467	18.7536	43.6478
HVO_RS08810	DNA polymerase domain-containing protein	NC_013967.1	+	770425	774432	98.1737	81.6643	168.989	92.0412	100.141	81.0377	120.147	103.016	121.863	89.4399
HVO_RS08815	ABC transporter ATP-binding protein	NC_013967.1	+	774651	775556	918.307	4695.23	1823.47	3366.77	1815.85	2777.34	1265.1	3457.54	1455.68	3574.22
HVO_RS08820	Fe-S cluster assembly protein SufB	NC_013967.1	+	775569	776999	769.337	3891.04	1672.96	2648.18	1415.47	2195.14	921.296	2877.32	1194.77	2902.92
HVO_RS08825	Fe-S cluster assembly protein SufD	NC_013967.1	+	777003	778211	606.659	2608.07	862.365	1981.14	1040.87	1961.8	632.446	2205.04	785.584	2189.01
HVO_RS08830	hypothetical protein	NC_013967.1	+	778355	778846	889.848	1096.65	1084.14	746.552	1015.8	1080.15	253.966	1040.19	810.939	990.886
HVO_RS08835	metal-dependent transcriptional regulator	NC_013967.1	+	778851	779303	352.403	290.759	443.314	226.654	344.46	269.152	181.27	279.801	330.362	266.591
HVO_RS08840	IS5-like element ISHvo7 family transposase	NC_013967.1	-	779373	780371	7.03915	9.25348	6.43523	12.2727	8.05148	14.3576	7.17138	10.1634	7.17431	11.5118
HVO_RS08850	FkbM family methyltransferase	NC_013967.1	+	781408	782166	136.066	127.361	169.82	184.302	152.902	150.623	187.727	99.4659	161.629	140.438
HVO_RS08855	alanyl-tRNA editing protein	NC_013967.1	-	782201	782935	93.6366	98.8429	107.166	149.852	100.467	140.815	128.831	106.898	107.525	124.102
HVO_RS08860	HD domain-containing protein	NC_013967.1	+	783131	783823	112.167	162.654	163.41	98.4797	135.213	212.204	61.0927	192.089	117.971	166.357
HVO_RS08865	NAD-dependent epimerase/dehydratase family protein	NC_013967.1	-	783867	784856	95.8899	133.753	92.1116	135.049	82.2579	165.217	102.598	146.6	93.2143	145.155
HVO_RS08870	glutamate synthase large subunit	NC_013967.1	-	784965	789500	17.3711	175.637	23.6246	108.564	24.8392	115.366	29.7054	83.3553	23.8851	120.73
HVO_RS08875	proline--tRNA ligase	NC_013967.1	-	789658	791124	73.1615	120.048	143.836	32.3346	129.805	71.201	32.0762	93.7701	94.7195	79.3384
HVO_RS08880	hypothetical protein	NC_013967.1	+	791288	791674	24.8926	20.0295	20.2616	24.8022	19.4698	25.1104	27.202	27.2398	22.9565	24.2955
HVO_RS08885	hypothetical protein	NC_013967.1	-	791827	792306	12.8842	12.3965	13.1031	16.7151	12.482	15.9818	16.021	14.5759	13.6226	14.9173
HVO_RS08890	beta-CASP ribonuclease aCPSF1	NC_013967.1	+	792555	794477	63.3028	185.333	132.406	145.406	94.9118	124.987	72.7105	153.567	90.8326	152.323
HVO_RS08895	type IV pilin	NC_013967.1	+	794549	794959	17.0254	34.0454	30.665	37.4366	21.5767	31.1775	20.147	31.9045	22.3535	33.641
HVO_RS08900	methylglyoxal synthase	NC_013967.1	+	795023	795406	131.279	131.36	177.857	115.809	100.706	119.399	145.781	153.011	138.906	129.895
HVO_RS08905	hypothetical protein	NC_013967.1	+	795543	795974	28.0682	55.4606	34.0402	51.8081	32.5266	60.1928	36.9645	58.8263	32.8999	56.572
HVO_RS08910	endonuclease III	NC_013967.1	-	795975	796781	45.4583	64.94	48.6747	67.9759	43.095	76.3605	49.6842	50.9499	46.7281	65.0566
HVO_RS08915	DUF371 domain-containing protein	NC_013967.1	-	796851	797276	55.8341	43.2292	53.4867	53.8186	52.1786	39.9243	76.9723	31.5124	59.6179	42.1211
HVO_RS08920	coiled-coil protein	NC_013967.1	+	797576	798499	4318.91	7681.05	8494.56	7557.87	6355.48	9158.58	6130.54	7228.6	6324.87	7906.53
HVO_RS08925	signal peptide peptidase SppA	NC_013967.1	+	798590	799591	51.6928	84.0938	57.9509	116.55	58.1674	106.457	76.37	68.2553	61.0453	93.8391
HVO_RS08930	DUF373 family protein	NC_013967.1	+	799635	800771	74.8807	112.722	135.999	172.588	72.6445	159.967	147.879	104.969	107.851	137.562
HVO_RS08935	hypothetical protein	NC_013967.1	-	800808	800999	106.729	248.864	209.788	412.432	112.27	423.949	188.339	252.333	154.282	334.394
HVO_RS08940	aldo/keto reductase	NC_013967.1	-	801088	801870	72.9225	197.785	99.1103	192.611	71.3115	247.367	90.9031	212.141	83.5619	212.476
HVO_RS08945	hypothetical protein	NC_013967.1	+	802107	802304	30.8121	81.0562	35.4027	63.2577	54.4514	46.5451	44.7931	66.0075	41.3648	64.2167
HVO_RS08950	2-oxoacid:ferredoxin oxidoreductase subunit beta	NC_013967.1	-	802517	803380	259.646	351.644	602.701	257.597	343.012	196.705	499.722	322.598	426.27	282.136
HVO_RS08955	2-oxoacid:acceptor oxidoreductase subunit alpha	NC_013967.1	-	803377	805137	425.777	489.042	845.688	321.013	496.172	239.975	561.771	358.096	582.352	352.031
HVO_RS08960	FAD-dependent oxidoreductase	NC_013967.1	+	805444	806088	261.513	217.885	262.489	402.465	210.24	307.525	384.829	248.831	279.768	294.176
HVO_RS08965	ABC transporter permease subunit	NC_013967.1	-	806141	806962	107.082	99.0685	115.849	139.454	90.2709	106.428	139.083	125.396	113.071	117.587
HVO_RS08970	ABC transporter ATP-binding protein	NC_013967.1	-	806959	807810	116.181	64.3203	132.353	140.907	97.8838	82.2841	171.742	113.492	129.54	100.251
HVO_RS08975	NosD domain-containing protein	NC_013967.1	-	807803	809728	153.595	86.4097	183.434	195.883	152.337	110.784	221.073	162.578	177.61	138.914
HVO_RS08980	methylmalonyl-CoA mutase family protein	NC_013967.1	+	809951	811651	246.872	113.773	265.233	97.5235	117.422	121.285	249.351	156.221	219.72	122.201
HVO_RS08985	acetate--CoA ligase	NC_013967.1	+	811838	813826	501.738	176.901	577.2	112.906	286.341	105.155	458.127	184.916	455.851	144.97
HVO_RS08990	hypothetical protein	NC_013967.1	-	813856	814101	25.7464	15.2838	24.3817	14.9234	15.4843	13.1497	23.0869	22.1968	22.1748	16.3884
HVO_RS08995	long-chain-fatty-acid--CoA ligase	NC_013967.1	+	814278	815900	58.2082	22.1464	85.0076	15.0743	40.9533	15.9318	39.7122	33.1129	55.9703	21.5663
HVO_RS09000	hypothetical protein	NC_013967.1	-	815984	816592	5.79535	9.49756	9.62726	4.29389	6.42981	7.13136	6.42928	9.63119	7.07042	7.6385
HVO_RS09005	substrate-binding protein	NC_013967.1	+	817154	818482	12.2549	14.9281	11.3119	16.1417	11.9244	13.9361	12.1029	10.8518	11.8985	13.9644
HVO_RS09010	branched-chain amino acid ABC transporter permease	NC_013967.1	+	818606	819574	6.8561	4.09659	6.71493	2.35781	4.14883	3.36789	6.61555	2.46926	6.08385	3.07289
HVO_RS09015	branched-chain amino acid ABC transporter permease	NC_013967.1	+	819571	820752	6.0917	2.61185	7.81726	4.06362	4.10498	4.69584	5.2106	3.22642	5.80614	3.64943
HVO_RS09020	ABC transporter ATP-binding protein	NC_013967.1	+	820749	821507	6.61037	4.49096	8.75589	4.27065	7.6828	4.83072	9.33932	4.47386	8.09709	4.51655
HVO_RS09025	ABC transporter ATP-binding protein	NC_013967.1	+	821504	822247	12.3759	7.50264	14.3223	10.2548	10.7132	9.10255	15.9669	10.91	13.3446	9.4425
HVO_RS09030	thioredoxin family protein	NC_013967.1	+	822250	822930	12.4607	13.0709	18.4862	20.0017	8.62864	14.5688	17.684	10.2925	14.3149	14.4834
HVO_RS09035	universal stress protein	NC_013967.1	-	822927	823331	60.0808	30.2498	58.4048	48.8049	42.3648	33.6828	73.3255	43.9864	58.544	39.181
HVO_RS09040	hypothetical protein	NC_013967.1	-	823386	823640	51.9773	31.9128	47.8075	51.2955	47.7802	32.147	55.7207	32.1879	50.8214	36.8858
HVO_RS09045	cbb3-type cytochrome c oxidase subunit I	NC_013967.1	-	824054	825817	143.225	310.027	341.941	317.219	220.258	246.242	237.147	219.58	235.643	273.267
HVO_RS09050	hypothetical protein	NC_013967.1	-	825916	826275	912.851	762.786	833.514	716.938	982.478	529.074	639.688	591.145	842.133	649.985
HVO_RS09055	hypothetical protein	NC_013967.1	-	826378	826743	305.393	446.953	671.505	731.452	418.216	538.759	768.578	349.557	540.923	516.68
HVO_RS09060	hypothetical protein	NC_013967.1	-	826789	826992	51.7732	58.5317	46.1582	54.9544	71.5977	35.1705	72.7593	24.1494	60.5721	43.2015
HVO_RS09065	GTP-binding protein	NC_013967.1	+	827150	828259	257.858	304.008	361.821	277.34	345.908	229.42	317.457	187.931	320.761	249.675
HVO_RS09070	TIGR04206 family protein	NC_013967.1	+	828256	828747	30.2023	42.2457	44.4956	44.7213	36.7627	39.006	42.9471	37.0607	38.6019	40.7584
HVO_RS09075	MATE family efflux transporter	NC_013967.1	-	828791	830233	22.4811	30.7223	33.9295	30.9591	27.9281	22.4118	27.2188	19.09	27.8893	25.7958
HVO_RS09080	VOC family protein	NC_013967.1	+	830369	831148	231.367	399.917	298.282	346.319	211.656	338.475	338.077	296.94	269.845	345.413
HVO_RS09085	archaeosortase A	NC_013967.1	+	831303	832214	53.0878	71.3221	70.0069	77.3511	61.6594	60.9752	84.7415	49.7989	67.3739	64.8618
HVO_RS09090	diphthine synthase	NC_013967.1	-	832235	833044	73.2272	72.7166	89.573	88.9528	80.4456	72.8851	91.4827	64.9424	83.6821	74.8742
HVO_RS09095	DoxX family protein	NC_013967.1	+	833161	833736	4.94045	5.02437	6.91121	6.94951	8.32417	3.40444	7.67692	3.52153	6.96318	4.72496
HVO_RS09100	hypothetical protein	NC_013967.1	+	833824	834033	147.773	160.298	146.849	169.29	201.718	156.443	168.673	110.79	166.254	149.206
HVO_RS09105	Rieske 2Fe-2S domain-containing protein	NC_013967.1	+	834343	834786	52.5472	57.245	68.4943	73.4319	67.5214	48.6123	85.6127	38.8202	68.5439	54.5274
HVO_RS09110	Lrp/AsnC family transcriptional regulator	NC_013967.1	-	834841	835320	20.3391	49.5833	21.7052	61.5472	26.1789	57.7555	30.9362	45.3321	24.7898	53.5545
HVO_RS09115	ISH3-like element ISH51 family transposase	NC_013967.1	+	835405	836572	0.431367	1.60438	0.382845	1.89477	0.951581	2.37856	0.886795	0.763115	0.663147	1.66021
HVO_RS09120	IS4-like element ISHvo11 family transposase	NC_013967.1	+	836669	838021	0.710427	1.42684	0.667549	0.765921	1.73913	1.18483	0.791991	0.357528	0.977275	0.933779
HVO_RS09125	hypothetical protein	NC_013967.1	+	838421	838684	10.0456	13.5481	10.5771	17.9763	11.9408	12.3416	13.1335	11.4955	11.4243	13.8404
HVO_RS09130	ISH3 family transposase	NC_013967.1	-	838824	839990	0.526219	0.869006	0.45379	1.32997	0.279922	1.52246	0.603093	0.41377	0.465756	1.0338
HVO_RS09145	class I SAM-dependent methyltransferase family protein	NC_013967.1	-	841078	842064	30.3889	25.5705	61.1684	35.0073	35.9181	29.5527	69.7173	29.5896	49.2982	29.9301
HVO_RS09150	hypothetical protein	NC_013967.1	-	842405	842875	80.7423	182.818	122.439	299.009	132.132	250.977	150.433	216.591	121.437	237.349
HVO_RS09155	universal stress protein	NC_013967.1	+	843073	843501	30.1333	52.7919	30.3458	65.4235	24.9568	89.1773	34.9396	76.2261	30.0939	70.9047
HVO_RS09160	universal stress protein	NC_013967.1	-	843545	843985	23.851	55.1973	23.3792	48.1269	12.5888	73.3892	28.2489	55.1395	22.017	57.9632
HVO_RS09165	VTT domain-containing protein	NC_013967.1	+	844064	844780	63.3405	67.0929	71.3455	137.024	70.3277	97.0227	97.7582	84.8913	75.693	96.5077
HVO_RS09170	cation-transporting P-type ATPase	NC_013967.1	-	844755	847604	24.1452	19.2004	27.0632	36.2929	27.8285	26.2804	44.0331	22.075	30.7675	25.9622
HVO_RS09175	formate dehydrogenase subunit alpha	NC_013967.1	+	847700	849742	13.116	15.294	12.6365	15.4408	15.5469	17.3001	16.3006	17.97	14.4	16.5012
HVO_RS09180	selenium cofactor biosynthesis protein YqeC	NC_013967.1	+	849735	850499	23.4706	40.5621	32.6659	57.5145	22.3444	63.6695	39.2793	43.8782	29.4401	51.4061
HVO_RS09185	pyridoxamine 5'-phosphate oxidase family protein	NC_013967.1	-	850537	850977	75.2811	75.1632	52.259	104.556	55.4609	96.3206	82.6508	74.148	66.413	87.5469
HVO_RS09190	universal stress protein	NC_013967.1	-	851051	851527	48.8655	65.4474	50.4788	79.8744	45.932	68.388	52.5011	47.1175	49.4443	65.2068
HVO_RS09195	hypothetical protein	NC_013967.1	-	851558	851878	76.955	79.3293	63.0985	110.181	73.2223	111.102	62.5547	85.9157	68.9576	96.6318
HVO_RS09200	heavy metal translocating P-type ATPase	NC_013967.1	-	851945	854425	110.173	146.607	169.191	303.057	169.455	201.308	246.976	217.37	173.949	217.086
HVO_RS09205	sulfite exporter TauE/SafE family protein	NC_013967.1	-	854428	855222	112.344	169.942	227.674	317.267	221.5	253.434	346.191	238.866	226.927	244.877
HVO_RS09210	hypothetical protein	NC_013967.1	-	855224	855442	122.703	131.099	154.754	237.245	204.066	176.021	303.242	185.285	196.191	182.412
HVO_RS09215	hypothetical protein	NC_013967.1	+	855608	855835	303.623	385.303	447.504	475.062	552.86	396.955	527.016	373.197	457.751	407.629
HVO_RS09220	cytochrome c oxidase subunit II	NC_013967.1	+	855836	856375	650.145	1274.03	1089.05	1556.51	1485.27	1227.79	1055.08	1490.26	1069.89	1387.15
HVO_RS09225	b(o/a)3-type cytochrome-c oxidase subunit 1	NC_013967.1	+	856375	858144	77.4402	162.058	146.449	203.192	140.253	164.863	145.196	173.732	127.335	175.961
HVO_RS09230	hypothetical protein	NC_013967.1	+	858141	858335	107.258	273.242	248.973	456.128	220.68	322.033	256.338	313.428	208.312	341.208
HVO_RS09235	hypothetical protein	NC_013967.1	+	858517	858738	657.011	672.665	1166.46	1127.56	1301.84	781.87	2152.03	628.456	1319.34	802.639
HVO_RS09240	universal stress protein	NC_013967.1	+	858873	859304	102.853	235.933	322.043	540.71	374.31	384.69	567.543	296.984	341.687	364.579
HVO_RS09245	hypothetical protein	NC_013967.1	-	859328	859729	91.7407	233.889	181.614	476.942	320.097	357.335	356.321	283.852	237.443	338.005
HVO_RS09250	bifunctional 4-hydroxy-2-oxoglutarate aldolase/2-dehydro-3-deoxy-phosphogluconate aldolase	NC_013967.1	+	859880	860539	112.802	134.01	111.954	198.476	102.029	170.615	181.805	107.652	127.147	152.688
HVO_RS09255	hypothetical protein	NC_013967.1	-	860652	861665	24.0051	19.9892	29.2791	13.9237	29.9228	18.4471	10.885	16.9837	23.523	17.3359
HVO_RS09260	carbonic anhydrase	NC_013967.1	-	861842	862537	87.03	81.5203	62.1305	74.5334	84.2288	115.02	59.8474	88.0004	73.3092	89.7685
HVO_RS09265	PH domain-containing protein	NC_013967.1	-	862560	864398	54.2437	37.7205	67.9181	37.2487	49.8838	31.8443	66.2614	46.2597	59.5767	38.2683
HVO_RS09270	PH domain-containing protein	NC_013967.1	-	864395	864859	27.4067	19.8597	37.7209	20.0952	20.1474	17.7306	38.5326	23.828	30.9519	20.3784
HVO_RS09275	hypothetical protein	NC_013967.1	-	864943	865719	11.9098	14.6976	15.4695	17.7437	12.7835	12.3345	16.2181	8.09226	14.0952	13.217
HVO_RS09280	metallophosphoesterase	NC_013967.1	-	865710	866747	8.5534	14.7502	11.6417	14.391	10.284	16.8414	15.8336	10.5619	11.5782	14.1361
HVO_RS09285	hypothetical protein	NC_013967.1	-	866976	867422	28.3856	19.2208	28.66	25.8671	35.7663	21.1697	34.9337	17.5278	31.9364	20.9464
HVO_RS09290	DUF2071 domain-containing protein	NC_013967.1	-	867536	868222	5.17538	4.83313	6.42069	6.60531	6.07557	7.63178	5.53734	8.91305	5.80225	6.99582
HVO_RS09295	aldo/keto reductase	NC_013967.1	+	868340	869185	62.3441	142.79	181.498	131.225	71.3862	127.056	107.638	113.218	105.717	128.572
HVO_RS09300	macro domain-containing protein	NC_013967.1	+	869187	869798	62.1818	133.483	68.0755	120.562	63.8633	134.43	80.1617	118.551	68.5706	126.756
HVO_RS09305	helix-turn-helix domain-containing protein	NC_013967.1	+	869825	870199	92.8017	194.34	138.864	171.35	124.232	143.967	152.066	117.562	126.991	156.805
HVO_RS09310	hypothetical protein	NC_013967.1	+	870199	870492	78.8188	131.674	136.214	104.274	114.166	70.689	126.636	71.2095	113.959	94.4616
HVO_RS09315	thioredoxin	NC_013967.1	+	870707	871132	25.5121	43.5516	25.397	69.3694	33.4722	61.6801	37.9819	62.1615	30.5908	59.1906
HVO_RS09320	AMP phosphorylase	NC_013967.1	+	871193	872671	31.5255	33.0844	51.0189	54.9617	53.7439	47.5866	103.27	42.9297	59.8896	44.6406
HVO_RS09325	ribose 1%2C5-bisphosphate isomerase	NC_013967.1	+	872721	873692	68.9553	65.7018	69.7977	80.0636	61.1502	96.2443	92.3469	122.355	73.0625	91.0913
HVO_RS09330	helix-turn-helix domain-containing protein	NC_013967.1	-	873723	874385	34.3789	31.9685	40.961	35.4577	28.8021	44.0028	42.5742	50.5183	36.6791	40.4868
HVO_RS09335	NADH-quinone oxidoreductase subunit D	NC_013967.1	+	874483	876177	3.13623	6.29453	4.34157	8.08074	4.99419	7.49626	4.48124	10.1346	4.23831	8.00154
HVO_RS09340	methyl-accepting chemotaxis protein	NC_013967.1	-	876217	879165	7.22237	8.70119	8.27597	12.0993	6.23886	11.3239	10.5567	9.35783	8.07348	10.3706
HVO_RS09345	type III ribulose-bisphosphate carboxylase	NC_013967.1	-	879448	880692	83.6177	99.9195	102.271	96.6128	49.6871	131.106	65.7671	151.055	75.3357	119.673
HVO_RS09350	DEAD/DEAH box helicase	NC_013967.1	-	880821	882740	41.4377	40.2424	41.4555	47.1547	37.242	41.7439	51.2361	39.6464	42.8428	42.1969
HVO_RS09355	type IV pilin N-terminal domain-containing protein	NC_013967.1	-	882969	883490	394.383	655.962	684.951	641.743	485.142	595.055	516.236	725.662	520.178	654.605
HVO_RS09360	pyridoxal phosphate-dependent aminotransferase	NC_013967.1	-	883706	884860	322.279	279.026	473.038	341.524	313.829	270.47	530.181	257.316	409.832	287.084
HVO_RS09365	6%2C7-dimethyl-8-ribityllumazine synthase	NC_013967.1	-	884857	885261	131.447	112.015	222.488	142.078	126.675	116.886	202.433	99.2896	170.761	117.567
HVO_RS09370	TIGR03663 family protein	NC_013967.1	+	885369	887117	18.3705	24.7215	31.5375	26.1042	22.3312	16.5753	31.129	11.88	25.8421	19.8202
HVO_RS09375	5-(carboxyamino)imidazole ribonucleotide synthase	NC_013967.1	+	887289	888434	47.1197	50.1897	68.0128	60.0515	65.9904	50.9041	95.1245	40.7503	69.0618	50.4739
HVO_RS09380	5-(carboxyamino)imidazole ribonucleotide mutase	NC_013967.1	+	888441	889052	32.5427	29.8908	35.7316	34.9747	39.2992	28.6728	44.8877	27.9134	38.1153	30.3629
HVO_RS09385	NADH-quinone oxidoreductase subunit A	NC_013967.1	+	889252	889668	1566.22	1559.55	1447.99	1364.61	1869.57	1063.78	1437.01	1234.68	1580.2	1305.65
HVO_RS09390	NADH-quinone oxidoreductase subunit B	NC_013967.1	+	889665	890366	734.929	1096.97	1440.01	855.867	972.62	746.929	1016.72	817.097	1041.07	879.215
HVO_RS09395	NADH-quinone oxidoreductase subunit D	NC_013967.1	+	890363	892036	347.146	645.331	612.608	452.975	505.231	387.525	530.911	446.746	498.974	483.144
HVO_RS09400	NADH-quinone oxidoreductase subunit H	NC_013967.1	+	892036	893085	148.034	340.994	274.229	206.623	255.644	204.266	238.116	223.669	229.006	243.888
HVO_RS09405	NADH-quinone oxidoreductase subunit I	NC_013967.1	+	893082	893543	785.685	1422.95	664.82	969.311	1303.09	849.12	676.472	1042.38	857.516	1070.94
HVO_RS09410	NADH-quinone oxidoreductase subunit J	NC_013967.1	+	893649	893909	264.507	495.418	449.282	392.148	394.002	347.628	379.618	355.304	371.852	397.624
HVO_RS09415	hypothetical protein	NC_013967.1	+	893906	894274	140.11	299.107	367.136	241.18	234.222	227.274	218.298	187.576	239.941	238.784
HVO_RS09420	NADH-quinone oxidoreductase subunit NuoK	NC_013967.1	+	894274	894576	162.3	363.818	174.59	212.57	260.651	224.558	155.208	223.882	188.187	256.207
HVO_RS09425	NADH-quinone oxidoreductase subunit L	NC_013967.1	+	894580	896616	78.5062	161.833	136.295	90.7417	137.374	107.243	67.1528	112.599	104.832	118.104
HVO_RS09430	NuoM family protein	NC_013967.1	+	896613	898142	67.3727	126.684	100.284	85.9964	131.319	91.3258	58.8415	96.786	89.4544	100.198
HVO_RS09435	NADH-quinone oxidoreductase subunit N	NC_013967.1	+	898143	899663	98.6297	145.893	125.941	116.577	139.248	113.561	108.372	120.717	118.048	124.187
HVO_RS09440	hypothetical protein	NC_013967.1	-	899702	900082	27.2873	32.0587	51.4963	46.6362	34.9815	42.2468	55.3161	29.8401	42.2703	37.6955
HVO_RS09445	DHH family phosphoesterase	NC_013967.1	+	900172	901632	71.8471	69.3536	88.3613	93.7242	76.7844	66.4342	113.978	52.3355	87.7426	70.4619
HVO_RS09450	CBS domain-containing protein	NC_013967.1	+	901676	902458	118.454	103.413	110.821	133.506	103.147	111.423	172.711	80.5048	126.283	107.212
HVO_RS09455	hypothetical protein	NC_013967.1	-	902466	902693	41.4631	49.1112	44.2819	42.0624	43.7659	47.312	60.3976	41.8256	47.4771	45.0778
HVO_RS09460	tetracycline resistance MFS efflux pump	NC_013967.1	+	902996	904309	28.1266	45.6647	37.0684	57.3568	38.0212	49.7142	44.4886	31.7601	36.9262	46.1239
HVO_RS09465	hypothetical protein	NC_013967.1	-	904367	905404	42.1976	64.0944	68.1677	76.8912	49.8538	71.6018	73.8878	53.1436	58.5267	66.4328
HVO_RS09470	hemolysin family protein	NC_013967.1	+	905599	906702	36.5113	28.769	89.1336	39.6706	38.4107	31.0136	86.1279	34.735	62.5459	33.5471
HVO_RS09475	Xaa-Pro peptidase family protein	NC_013967.1	+	906798	907904	41.1976	39.221	61.6327	50.1294	40.3115	42.6124	62.1405	40.4834	51.3206	43.1116
HVO_RS09480	hypothetical protein	NC_013967.1	+	907962	908150	36.185	55.9726	55.0306	91.3351	40.0887	88.2124	61.2661	85.5147	48.1426	80.2587
HVO_RS09485	phosphotransacetylase family protein	NC_013967.1	-	908202	909338	96.5803	170.34	129.159	257.934	125.774	252.139	162.36	235.656	128.468	229.017
HVO_RS09490	acetate--CoA ligase	NC_013967.1	-	909365	911458	120.796	244.316	181.621	360.215	183.075	307.589	231.669	285.735	179.29	299.464
HVO_RS09495	hypothetical protein	NC_013967.1	+	911666	911926	6.05201	5.56189	5.78546	8.52883	8.39709	5.64359	12.149	10.5103	8.09589	7.56115
HVO_RS09500	hypothetical protein	NC_013967.1	+	912137	912889	4.34352	3.65838	4.4435	7.30482	2.72064	6.45655	4.27619	3.26376	3.94596	5.17088
HVO_RS09505	ZIP family metal transporter	NC_013967.1	+	913053	913850	25.1033	71.3173	29.6353	83.9313	33.471	74.6838	35.0581	58.1004	30.8169	72.0082
HVO_RS09510	hypothetical protein	NC_013967.1	-	913947	914231	881.667	736.667	933.264	880.434	708.726	753.18	812.381	650.718	834.01	755.25
HVO_RS09515	ABC transporter permease	NC_013967.1	-	914365	915120	40.3419	37.6352	63.2351	54.7411	44.7178	38.8728	75.2969	46.6938	55.8979	44.4857
HVO_RS09520	ABC transporter ATP-binding protein	NC_013967.1	-	915117	916070	30.3841	28.0123	47.5665	40.0657	32.9774	26.2347	63.0303	35.2465	43.4896	32.3898
HVO_RS09525	PQQ-dependent sugar dehydrogenase	NC_013967.1	+	916212	917606	35.1211	34.1231	28.3914	45.263	28.6438	48.1111	42.4091	43.4955	33.6414	42.7482
HVO_RS09530	Gfo/Idh/MocA family oxidoreductase	NC_013967.1	-	917640	918638	23.071	23.3033	20.4321	32.9618	19.0344	24.9859	27.4126	32.9771	22.4875	28.557
HVO_RS09535	hypothetical protein	NC_013967.1	+	918718	918969	5.33925	7.82559	3.04004	8.71698	5.97525	8.97633	8.25967	4.3886	5.65355	7.47687
HVO_RS09540	aldo/keto reductase	NC_013967.1	+	918994	920016	97.738	150.405	108.185	122.989	85.7113	145.624	93.0939	120.478	96.1821	134.874
HVO_RS09545	metal-dependent hydrolase	NC_013967.1	-	920072	920476	25.1407	37.672	28.4138	46.0224	26.8765	38.9356	33.8274	31.6358	28.5646	38.5664
HVO_RS09550	Rdx family protein	NC_013967.1	-	920489	920722	22.1733	34.6026	38.6928	54.732	31.0839	42.1777	38.0358	34.0633	32.4965	41.3939
HVO_RS09555	hypothetical protein	NC_013967.1	-	920789	921448	17.3646	31.1468	34.1442	42.2231	25.5839	26.6816	38.1603	29.7342	28.8132	32.4464
HVO_RS09560	heme o synthase	NC_013967.1	-	921476	922882	111.269	161.618	167.116	184.22	156.978	119.11	195.908	126.926	157.818	147.969
HVO_RS09565	cytochrome c oxidase subunit II	NC_013967.1	+	923045	923803	1262.09	1230.83	1534.86	1422.19	1410.08	1158.93	1308.8	877.821	1378.96	1172.44
HVO_RS09570	adenylyltransferase/cytidyltransferase family protein	NC_013967.1	-	923927	924355	130.724	171.924	181.104	171.262	162.399	153.802	139.571	148.455	153.45	161.361
HVO_RS09575	Mov34/MPN/PAD-1 family protein	NC_013967.1	-	924352	924837	114.821	142.564	204.852	142.436	144.776	132.976	120.287	119.006	146.184	134.246
HVO_RS09580	fructosamine kinase family protein	NC_013967.1	+	924940	925794	21.4295	21.5672	33.9905	29.8065	20.7755	27.5527	39.4418	27.1601	28.9093	26.5216
HVO_RS09585	OB-fold nucleic acid binding domain-containing protein	NC_013967.1	+	925901	927802	95.2708	104.466	156.542	82.3942	119.288	73.335	110.147	106.716	120.312	91.7279
HVO_RS09590	phospholipase D-like domain-containing protein	NC_013967.1	-	927833	929494	9.45661	12.4855	9.97245	21.7553	11.051	15.865	15.5455	11.6865	11.5064	15.4481
HVO_RS09595	HEAT repeat domain-containing protein	NC_013967.1	-	929621	930880	368.487	283.305	381.481	306.237	343.761	220.782	450.147	277.408	385.969	271.933
HVO_RS09600	carbon-nitrogen hydrolase family protein	NC_013967.1	+	930999	931763	21.3277	16.3831	34.5184	20.7346	25.3307	21.0399	35.7043	14.4452	29.2203	18.1507
HVO_RS09605	NADH:flavin oxidoreductase/NADH oxidase	NC_013967.1	+	931827	932915	67.4065	157.482	102.425	143.115	72.8723	126.474	109.083	111.295	87.9468	134.591
HVO_RS09610	hypothetical protein	NC_013967.1	+	933017	933832	71.3954	157.469	94.3006	157.474	70.9424	144.698	92.6284	141.385	82.3167	150.257
HVO_RS09615	OB-fold domain-containing protein	NC_013967.1	-	933893	934270	76.4609	96.8135	98.6649	84.821	77.2201	90.402	92.1843	97.7768	86.1325	92.4533
HVO_RS09620	3-ketoacyl-CoA thiolase	NC_013967.1	-	934270	935421	85.6984	87.392	128.816	70.2965	103.546	69.7871	102.981	83.8991	105.26	77.8437
HVO_RS09625	hypothetical protein	NC_013967.1	+	935515	935928	80.5347	74.112	119.245	73.241	84.4828	73.989	115.93	70.0041	100.048	72.8365
HVO_RS09630	Sec-independent protein translocase protein TatAo	NC_013967.1	-	936539	936811	215.387	241.594	257.785	141.205	284.698	316.651	64.4552	307.738	205.581	251.797
HVO_RS09635	SDR family oxidoreductase	NC_013967.1	-	936980	937750	13.2912	27.6919	15.3114	45.617	21.217	31.4822	22.4672	18.6136	18.0717	30.8512
HVO_RS09645	DUF4382 domain-containing protein	NC_013967.1	-	938112	939368	47.45	67.7934	53.6582	77.5802	50.412	96.7431	51.8297	70.5173	50.8375	78.1585
HVO_RS09650	NAD(P)/FAD-dependent oxidoreductase	NC_013967.1	-	939491	940519	125.502	200.08	129.423	226.887	118.807	288.365	177.889	375.742	137.905	272.768
HVO_RS09655	class I SAM-dependent methyltransferase	NC_013967.1	-	940639	941292	16.6975	14.9147	18.2907	17.8205	20.7418	17.9336	21.8693	13.8722	19.3998	16.1352
HVO_RS09660	type II secretion system F family protein	NC_013967.1	-	941377	943500	24.5187	21.335	25.6521	30.2381	22.5176	27.0217	32.5321	28.7491	26.3051	26.836
HVO_RS09665	type II/IV secretion system ATPase subunit	NC_013967.1	-	943502	945163	21.1373	36.1249	37.7647	44.9055	24.5765	41.7639	33.9294	36.2299	29.352	39.756
HVO_RS09670	hypothetical protein	NC_013967.1	-	945296	945793	41.8043	40.95	63.7884	44.8446	46.2011	39.5452	52.635	35.0313	51.1072	40.0928
HVO_RS09675	cupin domain-containing protein	NC_013967.1	-	945888	946256	18.4351	18.4216	31.4783	24.6803	15.2517	19.8583	43.2755	17.136	27.1101	20.024
HVO_RS09680	DUF5793 family protein	NC_013967.1	+	946398	946871	129.197	235.896	162.153	388.758	142.726	298.613	224.476	199.947	164.638	280.803
HVO_RS09685	uracil-DNA glycosylase family protein	NC_013967.1	+	947001	947627	60.2719	86.6284	91.5107	136.324	86.1643	93.4973	119.38	81.0124	89.3316	99.3656
HVO_RS09690	MBL fold metallo-hydrolase	NC_013967.1	-	948031	948606	96.8624	387.916	89.5416	424.046	71.6492	526.678	128.826	251.697	96.7198	397.584
HVO_RS09695	DnaJ domain-containing protein	NC_013967.1	-	948679	949818	99.0546	162.285	110.379	154.599	88.2558	181.683	133.472	97.1341	107.79	148.925
HVO_RS09700	MBL fold metallo-hydrolase	NC_013967.1	+	949985	950983	92.5099	60.8855	128.417	69.5959	70.9085	71.4508	152.709	71.1585	111.136	68.2727
HVO_RS09705	DNA-directed RNA polymerase subunit L	NC_013967.1	+	951010	951300	92.4718	103.858	124.556	121.708	97.158	109.288	154.026	102.1	117.053	109.238
HVO_RS09710	DUF1684 domain-containing protein	NC_013967.1	-	951364	951924	44.4678	72.7973	44.5983	111.041	36.4146	113.178	56.5386	114.676	45.5048	102.923
HVO_RS09715	imidazole glycerol phosphate synthase subunit HisF	NC_013967.1	-	952064	952876	41.4339	62.0146	38.7434	57.7888	41.0644	56.6087	38.8854	62.8273	40.0318	59.8098
HVO_RS09720	zinc-binding dehydrogenase	NC_013967.1	+	953595	954566	42.3461	134.729	50.2349	158.23	43.1041	150.045	69.527	118.89	51.303	140.473
HVO_RS09725	phosphoribosylformylglycinamidine synthase subunit PurL	NC_013967.1	-	954615	956723	28.0089	51.8935	35.8834	58.7602	29.6717	55.1373	47.9278	49.2651	35.3729	53.764
HVO_RS09730	PHP domain-containing protein	NC_013967.1	+	956966	957649	84.2067	96.8721	135.756	83.7969	101.135	55.1015	109.281	61.7086	107.595	74.3698
HVO_RS09735	asparagine synthase-related protein	NC_013967.1	+	957649	958740	76.3811	82.5186	124.197	80.2106	99.428	66.5826	93.7852	67.1711	98.4478	74.1207
HVO_RS09740	NUDIX domain-containing protein	NC_013967.1	-	958762	959244	29.3733	48.9842	75.801	39.0948	37.8942	54.6847	26.4988	44.3249	42.3918	46.7721
HVO_RS09745	transcription initiation factor IIB	NC_013967.1	-	959346	960302	38.7411	215.68	42.4132	186.163	36.0701	236.607	47.3535	133.05	41.1445	192.875
HVO_RS09750	Asp-tRNA(Asn)/Glu-tRNA(Gln) amidotransferase subunit GatC	NC_013967.1	+	960564	960842	105.564	95.6027	135.636	116.932	110.358	76.9637	163.753	89.0326	128.828	94.6329
HVO_RS09755	Asp-tRNA(Asn)/Glu-tRNA(Gln) amidotransferase subunit GatA	NC_013967.1	+	960843	962114	133.85	142.611	158.932	154.875	138.853	102.839	194.538	129.604	156.543	132.482
HVO_RS09760	TrkA family potassium uptake protein	NC_013967.1	+	962244	962924	91.83	69.6671	98.3805	84.4253	82.9274	59.5111	118.169	57.9065	97.8267	67.8775
HVO_RS09765	potassium transporter TrkG	NC_013967.1	+	962924	964585	43.3102	26.1812	56.9327	33.9346	39.4019	25.6991	62.9559	22.5539	50.6502	27.0922
HVO_RS09770	TrkH family potassium uptake protein	NC_013967.1	-	964613	966217	36.0477	33.2559	59.9182	31.0478	46.746	19.2269	56.4516	20.3761	49.7909	25.9767
HVO_RS09775	Trk system potassium transporter TrkA	NC_013967.1	-	966335	967672	108.639	63.8745	173.526	79.0071	105.858	52.497	173.976	53.9361	140.5	62.3287
HVO_RS09780	SRPBCC family protein	NC_013967.1	-	967758	968300	178.533	90.4725	151.808	121.472	140.468	77.0753	165.123	68.2931	158.983	89.3282
HVO_RS09785	hypothetical protein	NC_013967.1	+	968419	969378	5.72499	5.0624	5.78047	5.65174	6.22584	6.06661	7.26851	4.67744	6.24995	5.36455
HVO_RS09790	FAD-binding protein	NC_013967.1	+	969459	970238	132.236	81.879	121.365	118.588	115.309	109.644	155.269	87.5187	131.045	99.4074
HVO_RS09795	bifunctional phosphopantothenoylcysteine decarboxylase/phosphopantothenate--cysteine ligase CoaBC	NC_013967.1	+	970333	971493	69.7334	62.7533	74.0219	83.9313	63.9781	74.9955	97.931	55.5983	76.4161	69.3196
HVO_RS09800	monovalent cation/H(+) antiporter subunit G	NC_013967.1	-	971509	971904	50.5947	74.1782	71.9473	85.3436	68.0545	72.595	81.0894	59.7967	67.9215	72.9784
HVO_RS09805	cation:proton antiporter	NC_013967.1	-	971901	972194	50.2466	71.4063	113.089	87.7208	96.3733	74.1405	105.981	73.682	91.4226	76.7374
HVO_RS09810	Na+/H+ antiporter subunit E	NC_013967.1	-	972187	972789	62.1922	76.4707	83.5723	70.8379	83.8356	48.7828	106.607	67.7447	84.0517	65.959
HVO_RS09815	Na+/H+ antiporter subunit D	NC_013967.1	-	972789	974486	20.0265	28.153	35.3774	22.2632	29.4155	18.4244	35.7066	24.8033	30.1315	23.411
HVO_RS09820	sodium:proton antiporter	NC_013967.1	-	974483	974824	135.227	210.709	322.066	145.101	207.969	97.0446	232.831	156.179	224.523	152.259
HVO_RS09825	MnhB domain-containing protein	NC_013967.1	-	974821	975294	55.607	101.446	169.501	92.423	95.1677	66.0796	162.522	62.6727	120.699	80.6554
HVO_RS09830	proton-conducting transporter membrane subunit	NC_013967.1	-	975291	977696	30.1281	39.9917	51.0495	37.4662	42.2004	25.241	50.6839	29.2884	43.5155	32.9968
HVO_RS09835	winged helix-turn-helix domain-containing protein	NC_013967.1	+	977936	978274	25.9581	33.92	34.2357	47.5622	31.5042	34.3956	38.7327	12.0818	32.6077	31.9899
HVO_RS09840	hypothetical protein	NC_013967.1	+	978529	978930	45.3765	62.718	63.7263	59.9621	63.7021	65.2621	37.667	35.245	52.618	55.7968
HVO_RS09845	hypoxanthine/guanine phosphoribosyltransferase	NC_013967.1	+	979089	979655	353.352	270.187	568.965	333.482	348.026	260.982	670.387	258.279	485.182	280.733
HVO_RS09850	type 1 glutamine amidotransferase domain-containing protein	NC_013967.1	+	979756	980430	305.218	699.812	265.494	936.508	225.768	969.065	392.466	703.416	297.236	827.2
HVO_RS09855	HNH endonuclease	NC_013967.1	+	980512	981357	52.2829	101.99	93.3853	125.156	57.6367	122.604	84.5068	84.3611	71.953	108.528
HVO_RS09860	ArsR family transcriptional regulator	NC_013967.1	-	981367	981666	31.8176	44.0718	30.5216	42.3619	34.0926	40.7361	31.4846	47.8197	31.9791	43.7474
HVO_RS09865	NDP-sugar synthase	NC_013967.1	+	981781	982749	253.737	235.755	458.648	321.348	217.841	211.327	369.498	190.226	324.931	239.664
HVO_RS09870	diphthine--ammonia ligase	NC_013967.1	-	982791	983513	38.662	50.5442	63.4854	61.165	39.991	55.6324	63.637	70.8648	51.4438	59.5516
HVO_RS09875	phosphoadenosine phosphosulfate reductase family protein	NC_013967.1	-	983588	984540	18.7902	18.7101	21.2663	25.3729	13.0881	20.511	23.5232	23.6761	19.167	22.0675
HVO_RS09880	phosphoadenosine phosphosulfate reductase family protein	NC_013967.1	-	984665	985642	319.306	240.925	237.048	182.654	154.35	172.445	246.496	168.585	239.3	191.152
HVO_RS09885	hypothetical protein	NC_013967.1	-	985780	986346	664.236	1455.62	1383.31	731.898	1105.23	1630.96	269.999	1632.7	855.694	1362.79
HVO_RS09890	glutaredoxin family protein	NC_013967.1	-	986514	986858	90.1405	159.56	113.718	157.3	100.64	232.2	103.427	189.558	101.981	184.654
HVO_RS09895	orotate phosphoribosyltransferase-like protein	NC_013967.1	-	986942	987574	87.2498	118.45	112.165	81.4937	101.436	122.254	49.9978	165.218	87.7121	121.854
HVO_RS09900	glucose 1-dehydrogenase	NC_013967.1	-	987571	988644	37.5611	69.4331	55.0741	64.1845	71.1834	82.0959	54.9058	77.6856	54.6811	73.3498
HVO_RS09905	adenylosuccinate lyase	NC_013967.1	-	988974	990365	18.0611	40.9565	34.4223	72.9758	25.2626	47.3684	35.6373	34.0315	28.3458	48.833
HVO_RS09910	bifunctional phosphoribosylaminoimidazolecarboxamide formyltransferase/IMP cyclohydrolase	NC_013967.1	+	990555	992132	38.2557	47.8631	48.0949	52.7343	42.3206	45.4323	57.0225	59.1843	46.4234	51.3035
HVO_RS09915	heptaprenylglyceryl phosphate synthase	NC_013967.1	+	992246	993001	15.8609	15.9772	30.261	14.2063	22.3861	11.8771	31.75	9.84859	25.0645	12.9773
HVO_RS09920	universal stress protein	NC_013967.1	+	993047	993472	166.366	231.914	276.409	364.268	315.144	340.147	420.22	262.971	294.535	299.825
HVO_RS09925	dihydropteroate synthase	NC_013967.1	+	993598	996114	83.8647	79.0896	104.486	111.884	96.086	84.0736	139.379	77.5968	105.954	88.1609
HVO_RS09930	NRDE family protein	NC_013967.1	+	996181	996933	28.7345	32.6641	36.1831	52.0925	31.2615	45.2988	42.1998	37.1069	34.5947	41.7906
HVO_RS09935	transcription factor	NC_013967.1	+	996959	997312	131.377	138.219	150.753	168.244	131.594	154.149	136.979	139.423	137.676	150.009
HVO_RS09940	archaeal proteasome endopeptidase complex subunit alpha	NC_013967.1	-	997547	998305	3500.67	4876.15	3342.65	4941.81	3771.41	4285.01	3771.89	4146.7	3596.66	4562.42
HVO_RS09945	Rpp14/Pop5 family protein	NC_013967.1	-	998312	998791	252.029	237.504	241.174	284.64	242.917	230.695	309.983	195.252	261.526	237.023
HVO_RS09950	class I SAM-dependent methyltransferase	NC_013967.1	-	998801	999427	92.5248	88.1651	159.958	101.39	89.5867	101.006	138.682	100.967	120.188	97.8819
HVO_RS09955	RNase P subunit p30 family protein	NC_013967.1	-	999411	1000106	71.7505	73.246	86.236	104.604	79.2837	85.8021	96.0307	56.0182	83.3252	79.9176
HVO_RS09960	PGF-CTERM sorting domain-containing protein	NC_013967.1	-	1000245	1000799	133.281	148.697	324.191	199.13	197.64	152.639	263.065	101.482	229.544	150.487
HVO_RS09965	M20 family metallopeptidase	NC_013967.1	-	1000850	1001947	35.5286	33.7009	34.159	47.5093	27.749	32.4221	45.5785	51.9924	35.7538	41.4062
HVO_RS09970	diaminopimelate epimerase	NC_013967.1	-	1001944	1002810	32.1714	28.6454	38.1994	32.25	27.9391	26.418	40.2849	44.2061	34.6487	32.8799
HVO_RS09975	diaminopimelate decarboxylase	NC_013967.1	-	1002831	1004078	203.439	172.1	189.148	221.618	155.658	151.195	174.353	235.973	180.65	195.221
HVO_RS09980	2%2C3%2C4%2C5-tetrahydropyridine-2%2C6-dicarboxylate N-succinyltransferase	NC_013967.1	-	1004075	1004917	33.3829	44.1834	40.6196	37.9457	26.8442	31.9711	35.1896	49.0318	34.0091	40.783
HVO_RS09985	4-hydroxy-tetrahydrodipicolinate reductase	NC_013967.1	-	1004914	1005675	69.4879	91.5318	69.8237	110.751	60.304	105.57	76.0717	111.455	68.9218	104.827
HVO_RS09990	4-hydroxy-tetrahydrodipicolinate synthase	NC_013967.1	-	1005672	1006589	61.885	100.411	58.2972	128.508	53.4319	123.569	70.611	85.1076	61.0563	109.399
HVO_RS09995	NYN domain-containing protein	NC_013967.1	+	1006980	1007477	78.3695	35.3466	56.8099	49.2436	43.5119	40.669	71.7275	33.0539	62.6047	39.5783
HVO_RS10000	hypothetical protein	NC_013967.1	-	1007487	1008407	55.1965	57.204	67.7386	62.5624	47.3123	56.9322	78.5812	56.3929	62.2072	58.2729
HVO_RS10005	tRNA-guanine transglycosylase	NC_013967.1	+	1008781	1009260	159.437	101.256	243.226	97.8689	161.384	134.656	97.1832	121.173	165.308	113.739
HVO_RS10010	IS4-like element ISHvo12 family transposase	NC_013967.1	-	1009657	1010955	1.81461	4.40137	3.70125	12.4621	1.8724	8.04258	4.14189	4.24485	2.88254	7.28772
HVO_RS10020	presenilin family intramembrane aspartyl protease	NC_013967.1	-	1011599	1012627	19.9423	28.1287	36.697	31.2641	24.2874	26.0058	42.2773	23.5396	30.801	27.2346
HVO_RS10025	Gar1/Naf1 family protein	NC_013967.1	-	1012676	1012900	128.407	142.735	179.154	181.028	111.198	135.753	218.862	114.627	159.405	143.536
HVO_RS10030	signal recognition particle subunit SRP19	NC_013967.1	-	1012900	1013178	108.999	89.9912	136.667	125.786	106.392	92.6289	187.171	82.8975	134.807	97.826
HVO_RS10035	PGF-CTERM-anchored ABC transporter substrate-binding protein	NC_013967.1	-	1013275	1014423	267.57	108.186	375.131	141.657	255.923	99.5029	438.74	105.366	334.341	113.678
HVO_RS10040	vitamin B12 ABC transporter permease BtuC	NC_013967.1	+	1014484	1015578	10.4701	15.0284	21.2426	15.8703	17.2942	13.7268	16.0663	6.66128	16.2683	12.8217
HVO_RS10045	heme ABC transporter ATP-binding protein	NC_013967.1	+	1015575	1017005	54.5668	59.1309	64.2619	80.8245	76.103	59.1541	76.4369	40.2443	67.8422	59.8384
HVO_RS10050	tubulin-like protein CetZ3	NC_013967.1	+	1017090	1018259	19.5857	28.898	16.4117	41.3693	20.4185	59.1854	25.4948	44.4971	20.4777	43.4875
HVO_RS10055	RNA ligase partner protein	NC_013967.1	+	1018346	1019044	24.0716	39.724	65.2152	52.7515	62.1149	48.9593	66.1026	28.9047	54.3761	42.5849
HVO_RS10060	hypothetical protein	NC_013967.1	-	1019071	1019271	60.5638	90.7975	192.578	113.542	190.328	114.758	197.838	67.5473	160.327	96.6613
HVO_RS10065	helix-turn-helix domain-containing protein	NC_013967.1	-	1019271	1019618	90.8957	86.9565	135.936	107.245	222.42	97.712	177.434	65.7445	156.671	89.4146
HVO_RS10070	helix-turn-helix domain-containing protein	NC_013967.1	+	1019803	1020444	397.983	338.125	730.961	310.954	688.685	475.228	396.417	270.024	553.511	348.583
HVO_RS10075	halocyanin domain-containing protein	NC_013967.1	-	1020707	1021228	151.74	184.817	247.053	325.176	219.903	239.561	253.881	271.316	218.144	255.217
HVO_RS10080	Htur_1727 family rSAM-partnered candidate RiPP	NC_013967.1	+	1021302	1021658	365.459	351.906	573.352	693.861	539.919	506.117	751.056	713.989	557.447	566.468
HVO_RS10085	TIGR04347 family pseudo-SAM/SPASM protein	NC_013967.1	+	1021655	1022863	231.259	259.035	396.509	530.007	349.454	357.037	517.983	552.012	373.801	424.523
HVO_RS10090	hypothetical protein	NC_013967.1	+	1022943	1023128	151.338	288.041	117.801	403.429	160.934	412.782	227.169	416.702	164.31	380.239
HVO_RS10095	FAD-dependent oxidoreductase	NC_013967.1	-	1023195	1024244	286.443	472.706	276.227	583.385	240.492	688.602	301.705	773.105	276.217	629.449
HVO_RS10100	DUF357 domain-containing protein	NC_013967.1	+	1024386	1024670	39.1579	40.7516	49.2533	42.5522	36.6606	29.9909	55.2177	38.3733	45.0724	37.917
HVO_RS10105	cysteine--tRNA ligase	NC_013967.1	-	1024689	1026173	59.3045	77.1033	107.787	70.3662	79.1024	48.5464	100.602	65.6885	86.699	65.4261
HVO_RS10110	globin-coupled sensor protein	NC_013967.1	-	1026290	1028068	15.0792	13.0707	13.5961	14.2216	14.7136	14.547	19.1172	15.0268	15.6265	14.2165
HVO_RS10115	hypothetical protein	NC_013967.1	-	1028135	1028629	21.7727	17.6438	25.4381	22.1324	22.9767	21.4275	32.9505	13.0643	25.7845	18.567
HVO_RS10120	CbiX/SirB N-terminal domain-containing protein	NC_013967.1	+	1028819	1029697	93.6696	194.586	95.3155	232.803	94.035	161.792	124.636	192.507	101.914	195.422
HVO_RS10125	DR2241 family protein	NC_013967.1	+	1029697	1030869	123.527	266.456	127.75	321.069	135.164	285.554	180.588	274.85	141.757	286.982
HVO_RS10130	hypothetical protein	NC_013967.1	-	1030927	1031508	280.354	198.539	262.545	239.323	227.694	209.583	324.626	170.343	273.805	204.447
HVO_RS10135	methytransferase partner Trm112	NC_013967.1	-	1031564	1031749	322.302	274.83	229.176	306.698	302.655	222.741	329.692	184.684	295.956	247.238
HVO_RS10140	adenylosuccinate synthase	NC_013967.1	-	1031858	1033189	153.92	74.6219	184.673	86.7981	134.738	69.1604	236.469	86.1609	177.45	79.1853
HVO_RS10145	hypothetical protein	NC_013967.1	+	1033423	1033728	1726.32	799.975	2172.6	831.626	1646.63	653.18	2516.68	938.036	2015.56	805.704
HVO_RS10150	hypothetical protein	NC_013967.1	-	1033994	1036267	288.472	220.91	333.653	316.405	248.874	254.556	384.932	160.259	313.983	238.032
HVO_RS10155	hypothetical protein	NC_013967.1	+	1036430	1037335	87.9662	46.5508	90.9001	74.9603	72.4678	56.5034	144.524	41.1618	98.9645	54.7941
HVO_RS10160	CDP-alcohol phosphatidyltransferase family protein	NC_013967.1	-	1037336	1038160	9.16188	11.5903	12.6348	16.0853	9.63908	13.0354	15.4961	10.2909	11.733	12.7505
HVO_RS10165	NAD-binding protein	NC_013967.1	+	1038438	1040096	27.1261	41.833	36.1895	59.5024	32.763	44.785	46.3324	40.4746	35.6028	46.6487
HVO_RS10170	heme-copper oxidase subunit III	NC_013967.1	-	1040246	1041094	205.38	199.461	378.884	220.04	242.996	154.903	359.526	179.775	296.697	188.545
HVO_RS10175	phytoene/squalene synthase family protein	NC_013967.1	-	1041315	1042391	97.6765	164.209	163.034	143.462	135.824	125.568	117.973	162.636	128.627	148.969
HVO_RS10180	acyl-CoA dehydrogenase	NC_013967.1	+	1042509	1043651	245.179	124.67	243.899	87.2482	170.75	98.0151	194.528	142.898	213.589	113.208
HVO_RS10185	hypothetical protein	NC_013967.1	-	1043654	1043977	124.876	117.107	122.827	69.3999	122.381	96.1378	99.5155	160.356	117.4	110.75
HVO_RS10190	hypothetical protein	NC_013967.1	+	1044118	1044393	46.4919	58.4115	52.6657	55.5264	60.3349	40.3998	68.4095	53.1725	56.9755	51.8775
HVO_RS10195	protein sorting system archaetidylserine synthase	NC_013967.1	-	1044422	1045093	46.7092	45.0845	72.7222	54.6841	50.8261	41.7304	78.7062	33.5171	62.2409	43.754
HVO_RS10200	plastocyanin/azurin family copper-binding protein	NC_013967.1	+	1045260	1045706	190.037	216.908	233.086	476.997	196.452	334.694	324.685	249.291	236.065	319.472
HVO_RS10205	30S ribosomal protein S3ae	NC_013967.1	-	1045827	1046489	564.535	421.288	1000.4	393.03	712.198	295.53	888.98	432.3	791.528	385.537
HVO_RS10210	KEOPS complex subunit Pcc1	NC_013967.1	-	1046482	1046724	3350.48	2007.65	3720.36	1834.56	3917.29	1420.53	4319.44	2095.28	3826.89	1839.5
HVO_RS10215	hypothetical protein	NC_013967.1	-	1046721	1047842	604.957	370.348	1068.48	386.819	661.567	337.853	1005.13	394.917	835.032	372.484
HVO_RS10220	30S ribosomal protein S15	NC_013967.1	-	1047847	1048314	1709.71	964.141	2165.43	917.023	1742.74	707.699	2396.85	916.576	2003.68	876.36
HVO_RS10230	IS200/IS605-like element ISHal1 family transposase	NC_013967.1	+	1049190	1049582	472.176	2000.13	756.904	1796.83	636.315	2516.6	953.831	1865.37	704.806	2044.73
HVO_RS10235	transposase	NC_013967.1	+	1049584	1050838	586.979	1585.73	774.162	1916.14	710.384	2303.1	1064.41	1726.51	783.984	1882.87
HVO_RS10240	hypothetical protein	NC_013967.1	+	1050964	1052475	52.3481	132.026	64.529	116.215	51.771	137.648	55.2543	143.968	55.9756	132.464
HVO_RS10245	hypothetical protein	NC_013967.1	-	1052529	1053299	15.945	29.0296	19.0054	37.2524	14.8631	36.564	24.0005	24.0257	18.4535	31.718
HVO_RS10250	hypothetical protein	NC_013967.1	-	1053296	1053805	5.06269	9.97578	7.71067	12.0795	4.82453	15.2885	9.29725	6.79899	6.72379	11.0357
HVO_RS10255	hypothetical protein	NC_013967.1	-	1053802	1054797	6.37192	8.6169	7.62413	9.45996	6.0352	7.18121	8.79583	4.44147	7.20677	7.42489
HVO_RS10260	hypothetical protein	NC_013967.1	-	1054785	1055420	5.15243	6.68797	9.21565	5.89661	6.77347	7.51407	9.21549	5.08874	7.58926	6.29685
HVO_RS10265	hypothetical protein	NC_013967.1	-	1055414	1055914	8.93515	9.24506	9.89391	11.8989	6.90832	9.96276	15.7597	6.78295	10.3743	9.47242
HVO_RS10270	type II secretion system F family protein	NC_013967.1	-	1055914	1057956	8.98108	10.9246	13.1591	12.3946	11.6794	9.52384	13.8433	7.5489	11.9157	10.098
HVO_RS10275	ATPase%2C T2SS/T4P/T4SS family	NC_013967.1	-	1057957	1061259	21.098	25.8149	26.1057	26.8856	21.2621	19.0611	25.9029	14.0886	23.5922	21.4626
HVO_RS10285	Sec-independent protein translocase protein TatAt	NC_013967.1	-	1061644	1061919	6030.83	2908.7	5854	3539.79	4932.81	2058.1	6781.47	1276.98	5899.77	2445.89
HVO_RS10290	redoxin domain-containing protein	NC_013967.1	+	1062179	1062679	114.31	175.337	124.641	189.452	85.7413	195.164	158.638	98.4728	120.833	164.606
HVO_RS10295	HD domain-containing protein	NC_013967.1	+	1062761	1063573	271.256	201.216	213.161	171.373	151.425	210.133	222.062	202.404	214.476	196.282
HVO_RS10300	mechanosensitive ion channel family protein	NC_013967.1	-	1063656	1064564	286.813	260.243	280.305	244.617	289.847	242.606	251.523	182.265	277.122	232.433
HVO_RS10305	YhbY family RNA-binding protein	NC_013967.1	-	1064561	1064809	462.409	332.525	442.811	255.617	455.188	247.243	263.017	192.742	405.856	257.032
HVO_RS10310	ribonuclease P	NC_013967.1	-	1064921	1065196	17.688	23.2067	32.7753	19.2149	21.6861	14.4465	32.1292	10.3592	26.0697	16.8068
HVO_RS10315	glycosyltransferase family 4 protein	NC_013967.1	+	1065306	1066367	89.5209	59.395	141.805	58.541	109.788	45.4945	152.142	45.5079	123.314	52.2346
HVO_RS10320	glycosyltransferase family 4 protein	NC_013967.1	+	1066467	1067573	32.7061	34.8391	46.0519	48.823	41.3004	38.8575	57.6089	26.4727	44.4168	37.2481
HVO_RS10325	hypothetical protein	NC_013967.1	-	1067603	1068031	99.8787	154.823	113.145	118.53	128.739	116.774	100.226	168.729	110.497	139.714
HVO_RS10330	DUF2797 domain-containing protein	NC_013967.1	-	1068092	1068838	58.8502	58.0607	100.996	94.6813	77.3451	71.5335	115.676	63.9241	88.2169	72.0499
HVO_RS10335	NAD-dependent epimerase/dehydratase family protein	NC_013967.1	-	1068963	1069910	58.6584	56.8061	117.792	51.6942	63.3148	43.1349	101.443	58.816	85.3019	52.6128
HVO_RS10340	tRNA (cytidine(56)-2'-O)-methyltransferase	NC_013967.1	+	1070008	1070550	119.527	80.8188	113.775	90.8342	108.64	62.8519	154.647	66.3887	124.147	75.2234
HVO_RS10345	transcription factor	NC_013967.1	+	1070635	1071165	153.515	225.059	201.033	206.244	187.241	156.276	199.876	125.387	185.416	178.242
HVO_RS10350	DUF2110 family protein	NC_013967.1	+	1071166	1071843	104.561	205.952	226.819	201.872	149.47	162.379	215.225	132.97	174.019	175.793
HVO_RS10355	DUF5803 family protein	NC_013967.1	+	1071848	1072603	184.695	363.645	454.409	480.833	277.454	417.416	454.507	248.243	342.766	377.534
HVO_RS10360	molybdopterin-binding protein	NC_013967.1	+	1072691	1073383	61.6155	74.7676	51.0973	86.7519	48.413	84.3713	71.941	66.5301	58.2667	78.1052
HVO_RS10365	ATP-NAD kinase family protein	NC_013967.1	+	1073681	1074745	59.4843	51.595	69.2287	72.667	50.6011	62.1168	88.5146	49.6114	66.9572	58.9975
HVO_RS10370	carboxymuconolactone decarboxylase family protein	NC_013967.1	-	1074831	1075205	13.2247	12.2782	15.3479	14.1375	14.1206	14.4275	12.647	15.8487	13.835	14.173
HVO_RS10375	phosphate uptake regulator PhoU	NC_013967.1	+	1075523	1076554	47.2747	99.1446	86.6264	82.0509	52.1652	99.5001	70.2033	84.5074	64.0674	91.3007
HVO_RS10380	hypothetical protein	NC_013967.1	+	1076674	1077132	17.5881	44.2093	30.5089	37.2916	23.2193	42.5721	28.9574	21.2946	25.0684	36.3419
[truncated: 2,268 more rows]

## Sheet: Table S2
Gene Name	Function	Location	Strand	Start	End	H98A	H98B	H98C	H98D	H98E	H98F	H98G	H98H	control avg	oxi avg
HVO_RS00005	orc1/cdc6 family replication initiation protein	NC_013964.1	+	201	1433	26.3645	12.2679	11.6721	23.8437	19.664	15.3892	7.27643	15.2623	16.2443	16.6908
HVO_RS00010	M20 family metallopeptidase	NC_013964.1	+	1555	2712	10.5432	6.78071	5.15294	9.87772	9.55868	10.889	3.99691	13.8014	7.31292	10.3372
HVO_RS00015	heme-binding protein	NC_013964.1	-	2760	3179	25.1684	12.8487	45.4212	10.1349	37.1736	16.0067	46.145	12.2726	38.4771	12.8157
HVO_RS00020	serine hydroxymethyltransferase	NC_013964.1	-	3414	4661	18.7105	10.1409	20.8747	9.98397	31.1429	12.4592	24.8676	12.3081	23.8989	11.223
HVO_RS00025	threonine ammonia-lyase	NC_013964.1	+	5024	6265	2.91485	2.2366	3.07142	3.37453	1.40877	3.01342	1.66128	3.35819	2.26408	2.99568
HVO_RS00030	hypothetical protein	NC_013964.1	-	6420	7298	1.69709	2.08155	2.59297	5.20518	2.6187	3.34428	0.831404	4.92285	1.93504	3.88846
HVO_RS00035	helix-turn-helix domain-containing protein	NC_013964.1	+	7541	8191	48.0243	47.865	34.3425	41.6193	47.6622	45.4949	26.0103	47.4542	39.0098	45.6083
HVO_RS00040	hypothetical protein	NC_013964.1	-	8220	8594	11.7825	8.58295	8.82899	13.3652	6.30735	11.0708	8.76965	22.1735	8.92211	13.7981
HVO_RS00045	Rieske 2Fe-2S domain-containing protein	NC_013964.1	-	8587	9729	9.43918	6.96043	11.4936	9.591	7.90527	7.71553	7.16524	11.7077	9.00083	8.99366
HVO_RS00050	N-methyl-L-tryptophan oxidase	NC_013964.1	+	9927	11069	17.8034	13.4737	10.5851	13.8575	15.396	17.7999	8.68908	17.7216	13.1184	15.7132
HVO_RS00055	BCCT family transporter	NC_013964.1	+	11360	13114	2.32344	3.76289	4.43707	4.64939	2.79748	5.09635	3.13281	8.37445	3.1727	5.47077
HVO_RS00060	FAD-dependent oxidoreductase	NC_013964.1	+	13523	16036	3.07627	7.96598	3.15746	16.5845	1.97961	15.1921	2.29745	23.477	2.6277	15.8049
HVO_RS00065	PIN domain-containing protein	NC_013964.1	-	16218	16595	164.539	319.154	176.357	519.634	178.915	479.275	126.26	447.605	161.518	441.417
HVO_RS00070	AbrB/MazE/SpoVT family DNA-binding domain-containing protein	NC_013964.1	-	16592	16822	1189.26	1914.9	860.856	2353.05	1188.2	1839.15	876.711	1614.24	1028.76	1930.34
HVO_RS00075	hypothetical protein	NC_013964.1	-	16978	17400	70.786	31.9946	38.3577	25.3691	62.575	36.01	51.2772	29.9051	55.749	30.8197
HVO_RS00080	ParA family protein	NC_013964.1	-	17397	18260	115.167	62.013	60.7967	46.7049	120.341	61.4126	85.9625	52.541	95.5667	55.6679
HVO_RS00085	anion permease	NC_013964.1	+	18522	19892	3.01781	1.32916	3.92739	3.27992	2.2014	2.85348	1.73417	3.68736	2.72019	2.78748
HVO_RS00090	helix-turn-helix domain-containing protein	NC_013964.1	+	20051	20704	10.1523	8.72716	18.7302	9.64615	15.0539	11.0625	9.86324	10.7846	13.4499	10.0551
HVO_RS00095	ABC transporter substrate-binding protein	NC_013964.1	+	20888	22756	3.207	2.61585	3.61078	2.97827	3.29753	5.2743	2.28482	4.93646	3.10003	3.95122
HVO_RS00100	ABC transporter permease	NC_013964.1	+	22808	23803	1.77687	0.706549	2.17482	1.91552	2.71936	1.4942	1.47481	1.74931	2.03647	1.46639
HVO_RS00105	ABC transporter permease	NC_013964.1	+	23800	24720	1.07114	0.249333	2.09887	2.6356	0.712923	2.01985	1.23255	2.58306	1.27887	1.87196
HVO_RS00110	ABC transporter ATP-binding protein	NC_013964.1	+	24717	26834	2.72552	1.33428	2.7704	2.66936	1.35982	2.8802	1.52395	3.60729	2.09492	2.62278
HVO_RS00115	alcohol dehydrogenase catalytic domain-containing protein	NC_013964.1	-	27220	28260	40.902	44.4955	26.1879	24.1775	21.5885	30.4607	44.4754	68.526	33.2884	41.9149
HVO_RS00120	SDR family NAD(P)-dependent oxidoreductase	NC_013964.1	+	28359	29132	83.0021	63.07	43.0994	76.7117	41.1773	52.3908	52.6953	77.304	54.9935	67.3691
HVO_RS00125	fumarylacetoacetate hydrolase family protein	NC_013964.1	+	29918	30787	7.36371	23.6831	13.426	11.7927	5.07288	21.4207	22.9769	19.6234	12.2099	19.13
HVO_RS00130	D-xylose 1-dehydrogenase	NC_013964.1	+	30784	31956	2.50779	3.33121	6.78468	3.02963	1.269	6.01393	7.42434	4.95007	4.49645	4.33121
HVO_RS00135	D-xylose 1-dehydrogenase	NC_013964.1	+	32017	32994	27.6877	29.513	17.3858	20.954	16.0023	35.1122	21.543	32.6518	20.6547	29.5578
HVO_RS00140	pentonolactonase XacC	NC_013964.1	-	33019	33894	11.5893	18.5106	14.23	12.8382	8.35146	17.8341	14.2073	24.1676	12.0945	18.3376
HVO_RS00145	SDR family oxidoreductase	NC_013964.1	-	34036	34797	24.108	20.021	7.85334	18.3111	11.6278	17.007	7.89626	24.5561	12.8713	19.9738
HVO_RS00150	L-arabinose 1-dehydrogenase	NC_013964.1	+	34897	35661	9.78513	10.545	5.08958	4.63403	3.63803	8.92281	6.51196	11.1385	6.25617	8.81006
HVO_RS00155	ABC transporter substrate-binding protein	NC_013964.1	+	35981	37297	4.73048	1.81956	0.736487	2.30058	2.34266	3.93826	1.80713	4.4841	2.40419	3.13562
HVO_RS00160	xylose/arabinose ABC transporter permease XacH	NC_013964.1	+	37352	38305	0.134744	0.780362	0.556864	0.233391	0.34413	0.73752	0.30131	1.79435	0.334262	0.886406
HVO_RS00165	xylose/arabinose ABC transporter permease XacI	NC_013964.1	+	38308	39237	0.527174	0.250903	0.291144	0.286357	0.320921	0.903107	0.052386	0.996167	0.297906	0.609133
HVO_RS00170	xylose/arabinose ABC transporter ATP-binding protein XacJ	NC_013964.1	+	39241	40392	0.264693	0.546567	0.4314	1.42116	0.485765	0.837795	0.15648	1.31716	0.334585	1.03067
HVO_RS00175	xylose/arabinose ABC transporter ATP-binding protein XacK	NC_013964.1	+	40395	41546	0.389252	0.964534	0.279666	1.27336	0.204024	1.56047	0.190313	2.40928	0.265814	1.55191
HVO_RS00180	xylonate dehydratase	NC_013964.1	-	41808	43046	16.1513	9.69446	7.01801	8.3299	8.1238	11.3663	10.6032	11.5236	10.4741	10.2286
HVO_RS00185	2%2C5-dioxovalerate dehydrogenase	NC_013964.1	+	43203	44651	41.0335	88.8709	36.9682	39.9309	20.1287	66.2919	66.9727	124.336	41.2758	79.8575
HVO_RS00190	HTH-type transcriptional regulator XacR	NC_013964.1	-	44953	45708	198.396	230.567	93.1519	137.309	103.166	246.162	113.51	149.676	127.056	190.928
HVO_RS00195	IucA/IucC family siderophore biosynthesis protein	NC_013964.1	-	46367	48205	380.059	10.4428	14.237	17.4964	69.7328	9.64701	11.2767	8.08315	118.826	11.4173
HVO_RS00200	lysine N(6)-hydroxylase/L-ornithine N(5)-oxygenase family protein	NC_013964.1	-	48214	49587	217.75	6.49379	12.6894	10.9717	38.3468	6.02695	5.856	6.04339	68.6606	7.38395
HVO_RS00205	GNAT family N-acetyltransferase	NC_013964.1	-	49584	50225	278.616	6.92877	16.443	22.6518	53.293	8.03306	11.3719	10.137	89.931	11.9377
HVO_RS00210	IucA/IucC family protein	NC_013964.1	-	50222	52003	321.05	9.93085	17.489	19.5848	62.3958	10.1334	12.1199	6.8719	103.264	11.6302
HVO_RS00215	aspartate aminotransferase family protein	NC_013964.1	-	52000	53565	319.607	13.0934	24.3311	24.8399	66.0208	13.3306	12.9796	9.03459	105.735	15.0746
HVO_RS00220	diaminobutyrate--2-oxoglutarate transaminase	NC_013964.1	-	53562	54941	483.186	20.54	37.2991	37.1156	100.036	18.5468	21.0927	14.8494	160.404	22.763
HVO_RS00225	ABC transporter substrate-binding protein	NC_013964.1	-	55399	56601	2176.85	322.724	985.75	308.026	1620.28	319.398	991.526	229.647	1443.6	294.949
HVO_RS00230	cobalt-precorrin-7 (C(5))-methyltransferase	NC_013964.1	-	56690	57502	203.39	92.0348	154.815	67.2161	161.264	107.743	136.701	124.513	164.043	97.8769
HVO_RS00235	precorrin-8X methylmutase	NC_013964.1	-	57495	58175	256.172	125.728	219.324	88.6494	238.452	157.21	192.302	164.301	226.562	133.972
HVO_RS00240	cobaltochelatase subunit CobN	NC_013964.1	-	58168	62022	258.18	134.238	258.874	83.7169	286.766	163.154	228.283	154.454	258.026	133.891
HVO_RS00245	VWA domain-containing protein	NC_013964.1	+	62067	64187	411.013	178.382	175.277	272.987	264.203	216.48	148.976	242.637	249.867	227.622
HVO_RS00250	PQQ-binding-like beta-propeller repeat protein	NC_013964.1	-	64223	65461	184.7	128.763	211.309	125.918	256.117	192.3	142.154	194.419	198.57	160.35
HVO_RS00255	DUF3209 family protein	NC_013964.1	-	65466	65849	442.277	318.373	463.476	212.446	629.971	386.59	384.795	342.896	480.13	315.076
HVO_RS00260	CbiX/SirB N-terminal domain-containing protein	NC_013964.1	-	65852	67072	232.926	159.167	320.079	123.598	343.798	240.918	215.951	236.356	278.188	190.009
HVO_RS00265	hypothetical protein	NC_013964.1	-	67069	67746	333.18	196.072	418.31	156.943	484.786	282.305	326.487	277.143	390.691	228.116
HVO_RS00270	ferredoxin	NC_013964.1	-	67743	67997	589.124	360.053	702.994	271.518	769.048	432.022	519.788	397.621	645.238	365.304
HVO_RS00275	precorrin-3B C(17)-methyltransferase	NC_013964.1	-	67999	69033	696.765	389.819	806.747	257.65	1008.22	534.191	726.351	426.108	809.521	401.942
HVO_RS00280	SAM-dependent methyltransferase	NC_013964.1	-	69037	69921	426.558	287.398	611.503	199.682	622.038	446.248	464.976	380.711	531.269	328.51
HVO_RS00285	cobalt-precorrin 5A hydrolase	NC_013964.1	-	69918	70898	624.317	502.302	879.354	315.236	899.818	690.405	676.653	568.225	770.035	519.042
HVO_RS00290	precorrin-4 C(11)-methyltransferase	NC_013964.1	-	70891	71730	666.622	425.854	895.09	289.946	977.72	629.716	697.628	534.535	809.265	470.013
HVO_RS00295	cobalt-factor II C(20)-methyltransferase	NC_013964.1	-	71727	72434	795.455	461.678	1076.6	386.509	1130.01	664.893	821.524	614.7	955.897	531.945
HVO_RS00300	precorrin-6Y C5%2C15-methyltransferase (decarboxylating) subunit CbiT	NC_013964.1	-	72431	72985	1056.6	542.37	1396.61	409.166	1527.67	684.616	1103.46	624.13	1271.09	565.071
HVO_RS00305	CbtB domain-containing protein	NC_013964.1	+	73155	73340	3001.68	1264.43	2524.12	1225.92	4448.88	1551.92	2592.48	1347.06	3141.79	1347.33
HVO_RS00310	CbtA family protein	NC_013964.1	+	73343	74179	875.51	373.783	899.953	441.921	1173.6	598.82	666.999	575.017	904.016	497.385
HVO_RS00315	(2Fe-2S) ferredoxin domain-containing protein	NC_013964.1	+	74179	74520	553.261	372.471	813.797	368.591	777.51	545.914	575.974	620.01	680.136	476.746
HVO_RS00320	Lrp/AsnC family transcriptional regulator	NC_013964.1	+	74645	75139	172.984	60.5104	102.954	95.6066	94.0811	94.7426	59.9702	131.466	107.497	95.5813
HVO_RS00325	APC family permease	NC_013964.1	-	75207	76619	26.408	16.1022	12.6084	24.4831	8.65213	22.9366	8.97687	34.531	14.1613	24.5132
HVO_RS00330	NAD-dependent succinate-semialdehyde dehydrogenase	NC_013964.1	-	76896	78275	131.562	7.80483	6.77036	31.0604	27.4233	9.07052	8.27009	11.0922	43.5065	14.757
HVO_RS00335	aspartate aminotransferase family protein	NC_013964.1	+	78534	79844	379.019	22.576	16.9383	127.281	52.0361	24.4992	18.2952	54.9046	116.572	57.3152
HVO_RS00340	zinc-dependent alcohol dehydrogenase family protein	NC_013964.1	-	80012	81061	173.768	112.148	70.3531	225.978	140.466	155.064	71.2847	260.909	113.968	188.525
HVO_RS00345	helix-turn-helix domain-containing protein	NC_013964.1	-	81215	81886	121.936	138.738	104.704	134.801	154.39	154.163	112.589	185.712	123.405	153.353
HVO_RS00350	Lrp/AsnC family transcriptional regulator	NC_013964.1	-	81961	82491	103.871	101.447	76.1709	65.2897	82.9955	112.149	84.1365	112.759	86.7935	97.9112
HVO_RS00355	DUF917 domain-containing protein	NC_013964.1	-	82704	83819	27.2936	21.6586	15.0763	21.9581	17.333	17.8905	11.7326	58.8511	17.8589	30.0896
HVO_RS00360	DUF917 domain-containing protein	NC_013964.1	-	83816	84904	26.0514	23.2126	13.1651	17.0062	16.5843	17.7861	11.0661	58.8364	16.7167	29.2103
HVO_RS00365	hydantoinase/oxoprolinase family protein	NC_013964.1	-	84904	86448	49.1859	41.5881	22.7473	31.1003	27.8775	28.5662	18.6446	86.5572	29.6138	46.953
HVO_RS00370	DUF917 domain-containing protein	NC_013964.1	-	86441	87532	31.0691	33.263	24.3402	23.4562	21.8307	24.2512	14.3752	78.02	22.9038	39.7476
HVO_RS00375	ABC transporter ATP-binding protein	NC_013964.1	-	87529	88599	24.0413	28.6967	28.4465	24.7273	16.4659	23.9563	12.7191	82.572	20.4182	39.9881
HVO_RS00380	ABC transporter ATP-binding protein	NC_013964.1	-	88592	89704	27.7996	29.9399	24.0318	24.3002	18.9652	22.9828	11.6263	74.0885	20.6057	37.8278
HVO_RS00385	ABC transporter permease	NC_013964.1	-	89701	90600	29.9711	33.7087	22.5104	33.5778	22.2515	27.5093	13.4008	82.8879	22.0334	44.4209
HVO_RS00390	ABC transporter permease	NC_013964.1	-	90597	91628	51.1251	51.0422	29.641	39.1991	35.2174	41.5598	18.0411	105.165	33.5062	59.2415
HVO_RS00395	ABC transporter substrate-binding protein	NC_013964.1	-	91625	93370	178.885	173.688	82.9682	128.531	130.704	118.601	76.4595	237.453	117.254	164.568
HVO_RS00400	SMP-30/gluconolactonase/LRE family protein	NC_013964.1	+	94093	94962	42.7219	64.3696	30.6812	65.8081	31.0419	85.1746	34.3674	170.296	34.7031	96.4121
HVO_RS00405	heme-binding protein	NC_013964.1	-	95047	95463	629.329	747.884	686.73	565.973	477.886	813.301	949.788	1308.66	685.933	858.953
HVO_RS00410	glycosyl hydrolase family 28 protein	NC_013964.1	-	95639	97228	55.3935	68.2432	31.8791	71.5634	35.0497	87.5616	45.0877	125.338	41.8525	88.1764
HVO_RS00415	sulfatase-like hydrolase/transferase	NC_013964.1	+	97312	98739	24.684	11.778	4.06584	22.0338	4.76525	18.3516	4.93685	25.478	9.61299	19.4104
HVO_RS00420	enolase C-terminal domain-like protein	NC_013964.1	+	98848	99978	141.509	174.983	58.8598	130.221	72.2388	192.287	95.2694	241.66	91.9693	184.788
HVO_RS00425	hypothetical protein	NC_013964.1	-	100122	100340	116.739	287.933	77.7034	183.942	57.8853	250.477	95.5384	273.09	86.9666	248.86
HVO_RS00430	ABC transporter ATP-binding protein	NC_013964.1	-	100521	101582	25.7567	26.5649	18.4828	19.1774	13.9778	33.6357	24.2936	63.6026	20.6277	35.7452
HVO_RS00435	ABC transporter ATP-binding protein	NC_013964.1	-	101579	102649	29.2136	42.1217	20.7852	27.5155	19.8587	45.6459	30.2784	72.0672	25.034	46.8376
HVO_RS00440	ABC transporter permease	NC_013964.1	-	102695	103717	2.44885	2.05646	1.9767	1.55769	1.38214	4.61637	1.53828	3.15285	1.83649	2.84584
HVO_RS00445	ABC transporter permease	NC_013964.1	-	103720	104724	15.6791	21.9133	9.37505	9.81327	6.3663	27.4172	5.43679	22.6967	9.2143	20.4601
HVO_RS00450	ABC transporter substrate-binding protein	NC_013964.1	-	104798	106597	57.7764	16.8009	13.2774	22.2971	18.5871	25.3113	19.8914	37.7437	27.3831	25.5383
HVO_RS00455	hypothetical protein	NC_013964.1	-	106769	106990	28.5615	97.6503	12.5517	43.6776	16.6368	94.1343	13.5078	88.7522	17.8145	81.0536
HVO_RS00460	universal stress protein	NC_013964.1	+	107105	107566	306.317	378.67	228.33	243.029	129.476	341.399	250.366	572.039	228.622	383.784
HVO_RS00465	NAD(P)-dependent oxidoreductase	NC_013964.1	-	107648	108487	70.5122	99.8925	69.5803	58.1171	38.2751	96.0138	94.8421	129.992	68.3024	96.004
HVO_RS00470	dihydrodipicolinate synthase family protein	NC_013964.1	+	108695	109633	9.01933	8.14916	4.20851	5.75597	1.28329	6.93593	4.12228	8.27462	4.65836	7.27892
HVO_RS00475	SGNH/GDSL hydrolase family protein	NC_013964.1	+	110277	111311	1.04848	1.93958	1.03319	1.70835	0.320802	2.56259	1.7817	3.51413	1.04604	2.43116
HVO_RS00480	AEC family transporter	NC_013964.1	+	111410	112318	4.72592	19.7944	5.24479	5.69139	4.63771	14.4067	6.51479	24.9804	5.2808	16.2182
HVO_RS00485	aldehyde dehydrogenase family protein	NC_013964.1	+	112459	113910	45.1035	28.9213	31.6161	15.4637	28.4401	23.414	52.1276	42.116	39.3218	27.4788
HVO_RS00490	IclR family transcriptional regulator	NC_013964.1	-	113930	114703	49.276	99.0026	59.7094	43.2631	52.0995	85.1922	74.9467	54.5423	59.0079	70.5001
HVO_RS00495	glycoside hydrolase family 88 protein	NC_013964.1	+	114891	115958	197.254	130.365	1093.8	540.844	822.211	520.686	158.072	111.912	567.834	325.952
HVO_RS00500	Gfo/Idh/MocA family oxidoreductase	NC_013964.1	+	116059	117156	3.49315	6.32143	3.7177	3.51093	1.51878	6.92461	3.17036	8.7986	2.975	6.38889
HVO_RS00505	L-rhamnose mutarotase	NC_013964.1	-	117697	117999	115.001	122.629	109.779	57.2741	70.2182	103.85	135.806	142.673	107.701	106.606
HVO_RS00510	L-rhamnono-1%2C4-lactonase	NC_013964.1	+	118079	118948	21.3077	16.1179	9.20277	9.71515	10.0943	15.9755	16.2457	26.2536	14.2126	17.0156
HVO_RS00515	ABC transporter substrate-binding protein	NC_013964.1	+	119163	120539	9.53503	2.79198	2.158	2.79005	3.24572	2.54143	3.3577	4.33024	4.57411	3.11342
HVO_RS00520	sugar ABC transporter permease	NC_013964.1	+	120598	121524	1.9962	0.711193	1.14986	1.11617	1.28381	0.802711	1.53466	0.686825	1.49113	0.829225
HVO_RS00525	carbohydrate ABC transporter permease	NC_013964.1	+	121524	122489	0.479675	0.613465	0.737992	0.768306	0.984808	1.18215	0.204262	0.730135	0.601684	0.823514
HVO_RS00530	ATP-binding cassette domain-containing protein	NC_013964.1	+	122585	123766	32.5452	20.2393	13.7096	25.578	13.7202	14.8752	16.2875	22.5234	19.0656	20.804
HVO_RS00535	2-keto-3-deoxy-L-rhamnonate dehydrogenase	NC_013964.1	+	123935	124969	51.1386	67.649	47.4372	61.9268	28.7786	65.2714	59.547	81.6021	46.7253	69.1124
HVO_RS00540	L-rhamnonate dehydratase	NC_013964.1	+	125057	126262	289.926	199.984	119.993	162.465	102.643	201.093	150.625	207.269	165.797	192.703
HVO_RS00545	TIGR03560 family F420-dependent LLM class oxidoreductase	NC_013964.1	+	126265	127293	100.52	40.2919	39.4334	47.3619	34.265	44.5986	47.707	55.8944	55.4815	47.0367
HVO_RS00550	IclR family transcriptional regulator	NC_013964.1	+	127509	128267	119.449	84.0359	28.8958	68.2767	59.9515	90.909	34.4733	68.5797	60.6923	77.9503
HVO_RS00555	2%2C4-diketo-3-deoxy-L-rhamnonate hydrolase	NC_013964.1	+	128367	129218	119.207	62.13	76.9556	47.5677	69.8716	57.3054	107.233	68.7368	93.3168	58.935
HVO_RS00560	L-rhamnose 1-dehydrogenase	NC_013964.1	+	129270	130067	65.6633	64.0647	39.8532	45.1297	31.5846	58.8612	39.3486	74.4774	44.1124	60.6333
HVO_RS00565	hypothetical protein	NC_013964.1	+	130859	131485	680.13	667.754	600.358	637.017	503.072	535.293	803.406	870.477	646.741	677.635
HVO_RS00570	AAA family ATPase	NC_013964.1	+	131561	133510	484.076	457.747	370.161	333.538	286.739	482.627	475.991	478.586	404.242	438.124
HVO_RS00575	IclR family transcriptional regulator	NC_013964.1	-	133644	134408	14.748	24.0481	6.53222	17.8855	9.61688	22.9162	10.8554	21.7287	10.4381	21.6446
HVO_RS00580	peptidase dimerization domain-containing protein	NC_013964.1	+	134773	135720	0.662223	9.4197	1.98124	1.60264	0.747712	10.7403	1.80902	9.18136	1.30005	7.73601
HVO_RS00585	creatininase family protein	NC_013964.1	-	135821	136525	0.254421	0.357247	0.179877	0.161006	0	0.836023	0.196954	2.10363	0.157813	0.864477
HVO_RS00590	ABC transporter substrate-binding protein	NC_013964.1	+	136615	138201	0.239232	0.210046	1.0712	0.723504	0.38788	0.784561	0.102844	0.629409	0.450288	0.58688
HVO_RS00595	ABC transporter permease	NC_013964.1	+	138301	139269	0.364042	0.370762	0.413835	0.829004	0.184803	1.06824	0.266478	0.72394	0.307289	0.747988
HVO_RS00600	ABC transporter permease	NC_013964.1	+	139262	140242	0.030475	0.309594	0	0.925676	0	0.390527	0.106778	0.952152	0.0343132	0.644487
HVO_RS00605	ABC transporter ATP-binding protein	NC_013964.1	+	140423	141673	0.227017	1.10729	0.230136	0.666561	0.158054	0.912836	0.095416	1.24645	0.177656	0.983285
HVO_RS00610	hypothetical protein	NC_013964.1	-	141701	142243	2.43892	3.70381	0.561765	6.59292	0.267949	3.83298	0.444134	8.51668	0.928192	5.6616
HVO_RS00615	LLM class flavin-dependent oxidoreductase	NC_013964.1	-	142343	143296	19.9548	13.1963	3.49566	22.2271	4.17649	14.7774	4.54007	19.4741	8.04177	17.4187
HVO_RS00620	SDR family oxidoreductase	NC_013964.1	+	143445	143975	17.8298	124.402	19.8415	99.583	11.3677	124.546	18.1806	138.722	16.8049	121.813
HVO_RS00630	DNA-binding protein	NC_013964.1	+	144548	144955	590.112	362.31	420.974	369.295	587.967	504.752	396.873	429.728	498.981	416.521
HVO_RS00635	DUF6293 family protein	NC_013964.1	+	145516	146379	118.046	56.9503	46.9721	66.6744	133.113	53.5377	48.162	53.8912	86.5732	57.7634
HVO_RS00640	PQQ-like beta-propeller repeat protein	NC_013964.1	+	146478	147707	105.854	122.695	112.207	107.746	86.74	186.259	100.304	143.471	101.276	140.043
HVO_RS00645	hypothetical protein	NC_013964.1	-	147763	149388	23.6289	23.0588	19.8751	32.5072	16.1525	35.188	12.6265	35.0065	18.0708	31.4401
HVO_RS00650	ABC transporter ATP-binding protein	NC_013964.1	-	149385	150161	45.6384	57.3875	39.285	52.8222	36.2554	77.8562	29.8843	59.8665	37.7658	61.9831
HVO_RS00655	hypothetical protein	NC_013964.1	-	150248	151114	72.5437	56.9925	29.8702	41.5884	39.5057	74.1675	25.8998	44.5319	41.9548	54.3201
HVO_RS00660	alpha/beta hydrolase	NC_013964.1	-	151269	152087	15.5971	9.75923	9.90975	11.6101	14.1529	9.92224	12.8196	11.3025	13.1198	10.6485
HVO_RS00665	helix-turn-helix domain-containing protein	NC_013964.1	+	152220	152906	17.3406	6.94396	16.244	13.6503	16.4433	14.9226	7.71936	13.685	14.4368	12.3005
HVO_RS00670	PQQ-binding-like beta-propeller repeat protein	NC_013964.1	-	152981	154204	46.5468	9.8284	16.871	26.4017	19.513	16.8988	10.9461	16.1252	23.4692	17.3135
HVO_RS00675	PQQ-like beta-propeller repeat protein	NC_013964.1	-	154201	155490	51.3261	15.042	17.6073	23.291	21.7479	16.237	12.7825	16.5149	25.8659	17.7712
HVO_RS00680	PQQ-like beta-propeller repeat protein	NC_013964.1	+	155618	156538	38.3534	15.2898	23.8578	12.32	37.0233	22.4064	27.1268	19.5799	31.5903	17.399
HVO_RS00685	PQQ-binding-like beta-propeller repeat protein	NC_013964.1	+	156528	157784	28.1062	12.0396	21.4206	14.0907	24.1589	16.2793	17.5967	14.5736	22.8206	14.2458
HVO_RS00690	HEAT repeat domain-containing protein	NC_013964.1	+	157878	158912	19.2423	10.0844	19.9981	18.678	20.5891	21.4048	11.0786	24.6689	17.727	18.709
HVO_RS00695	PAS domain S-box protein	NC_013964.1	-	159005	160810	36.2179	24.8274	21.073	41.579	30.2545	34.9893	13.1175	35.4545	25.1657	34.2126
HVO_RS00700	ABC transporter substrate-binding protein	NC_013964.1	+	161105	162310	963.998	175.762	601.202	147.156	992.48	200.195	734.674	113.11	823.089	159.056
HVO_RS00705	creatininase family protein	NC_013964.1	-	162589	163284	55.3996	22.3293	30.9254	19.7465	27.1279	23.0286	36.5612	16.5865	37.5035	20.4227
HVO_RS00710	aminotransferase class V-fold PLP-dependent enzyme	NC_013964.1	-	163495	164628	25.0282	15.8669	7.92171	19.0417	12.0079	17.9216	7.95678	15.7913	13.2287	17.1554
HVO_RS00715	helix-turn-helix domain-containing protein	NC_013964.1	+	164743	165570	8.61818	11.93	8.81687	6.0267	8.82208	9.9434	5.2898	10.1851	7.88673	9.5213
HVO_RS00720	oleate hydratase	NC_013964.1	+	165739	167340	26.7559	22.4124	32.2993	31.171	32.2232	32.8914	30.584	43.501	30.4656	32.494
HVO_RS00725	ABC transporter substrate-binding protein	NC_013964.1	-	167680	168720	65.2169	9.52102	29.9083	8.16543	51.3193	8.31936	26.5926	5.31405	43.2593	7.82996
HVO_RS00730	nickel-responsive transcriptional regulator NikR	NC_013964.1	+	169317	169745	324.988	415.189	184.353	362.646	461.84	424.368	243.8	262.902	303.745	366.276
HVO_RS00735	ISH3 family transposase	NC_013964.1	-	170084	171253	0	0.091803	0.090812	0.447774	0.14349	0.280214	0.045804	0.250908	0.0700265	0.267675
HVO_RS00740	transposase	NC_013964.1	-	171300	171791	6.1916	11.2018	10.2125	16.1943	11.3361	13.1027	8.67953	15.7692	9.10495	14.067
HVO_RS00745	Mur ligase family protein	NC_013964.1	-	171961	173601	11.2164	18.1082	31.0952	12.8127	30.1274	20.0192	21.0884	22.6821	23.3818	18.4056
HVO_RS00750	poly-gamma-glutamate biosynthesis protein PgsC/CapC	NC_013964.1	-	173598	174764	32.984	21.2707	32.1154	29.3073	50.4106	18.9679	23.5627	23.0873	34.7682	23.1583
HVO_RS00755	response regulator	NC_013964.1	-	174818	175231	231.814	180.467	194.799	125.511	253.227	153.916	216.958	147.803	224.199	151.924
HVO_RS00760	PAS domain-containing protein	NC_013964.1	+	175343	179248	48.1008	37.8734	38.0006	58.8109	70.1352	63.8881	33.4843	62.4601	47.4302	55.7581
HVO_RS00765	ISNCY-like element ISHvo14 family transposase	NC_013964.1	-	179511	181244	1.80506	1.56141	3.02616	2.45733	1.25002	3.30559	1.13091	2.67578	1.80303	2.50003
HVO_RS00770	hypothetical protein	NC_013964.1	+	181542	182090	35.0405	79.1022	40.6668	61.487	123.187	58.2754	43.8926	60.0138	60.6968	64.7196
HVO_RS00775	IS4 family transposase	NC_013964.1	-	182603	183952	0.110721	0.074076	0.055853	0.404242	0.099486	0.201924	0.108266	0.112964	0.0935815	0.198301
HVO_RS00780	helix-turn-helix domain-containing protein	NC_013964.1	-	185436	186071	61.9139	46.0704	23.787	44.5778	32.1156	45.8439	18.4999	45.8099	34.0791	45.5755
HVO_RS00785	hypothetical protein	NC_013964.1	+	186336	186911	0.711035	0.28936	2.14808	1.69023	0.641212	1.27268	0.62169	1.96582	1.0305	1.30452
HVO_RS00790	Rieske 2Fe-2S domain-containing protein	NC_013964.1	+	186911	187564	0.479959	0.741894	1.7137	0.687578	0.239585	2.00521	0.52147	1.0668	0.738679	1.12537
HVO_RS00795	cytochrome bc complex cytochrome b subunit	NC_013964.1	+	187564	189012	0.270269	0.454986	0.510916	1.04852	0.697735	1.12876	0.526205	0.773552	0.501281	0.851454
HVO_RS00800	hypothetical protein	NC_013964.1	+	189005	189217	0.22456	0	0	1.41427	0	0.588012	0.423157	0.322183	0.161929	0.581117
HVO_RS00805	molybdopterin-dependent oxidoreductase	NC_013964.1	+	189214	192165	1.3165	1.27224	1.93198	2.50678	0.938991	2.03778	0.845011	2.04056	1.25812	1.96434
HVO_RS00810	respiratory nitrate reductase subunit beta	NC_013964.1	+	192162	193232	1.27004	2.00926	1.6609	6.62003	1.72078	3.80068	1.32832	6.47163	1.49501	4.7254
HVO_RS00815	ethylbenzene dehydrogenase-related protein	NC_013964.1	+	193290	194105	0.479926	0.140708	1.07526	0.187258	0.466336	0.577841	0.549296	0.60271	0.642706	0.377129
HVO_RS00820	molecular chaperone TorD family protein	NC_013964.1	+	194116	194862	1.00849	2.22625	1.95917	2.13322	2.21744	1.46462	1.28812	2.12826	1.61831	1.98809
HVO_RS00825	hypothetical protein	NC_013964.1	+	194859	195758	1.55784	2.0124	2.76096	3.36652	1.26429	1.57582	1.53739	2.16465	1.78012	2.27985
HVO_RS00830	HEAT repeat domain-containing protein	NC_013964.1	+	195755	196585	1.55049	1.02066	0.544426	1.64965	0.085298	1.57811	1.0729	1.74797	0.813279	1.4991
HVO_RS00835	P-loop NTPase	NC_013964.1	+	196588	197886	0.796271	0.544593	1.6042	1.55945	0.38197	1.24492	0.463198	1.0331	0.81141	1.09552
HVO_RS00840	hypothetical protein	NC_013964.1	+	198163	198486	5.21311	5.71575	0.973214	7.65362	2.60227	4.8889	1.88716	5.96585	2.66894	6.05603
HVO_RS00845	inorganic phosphate transporter	NC_013964.1	-	198487	199328	1.92433	2.81524	1.77069	2.79474	1.72356	3.68373	0.85058	4.83127	1.56729	3.53125
HVO_RS00850	hypothetical protein	NC_013964.1	-	200301	202289	8.68884	6.86945	7.56992	9.81372	6.01336	9.57511	3.27863	9.70854	6.38769	8.9917
HVO_RS00855	hypothetical protein	NC_013964.1	-	202650	203291	20.5631	32.4054	25.7322	41.7131	23.3604	41.0891	23.5102	86.7016	23.2915	50.4773
HVO_RS00860	HAMP domain-containing sensor histidine kinase	NC_013964.1	-	203412	204668	0.504191	0.539218	1.12611	1.0489	0.617328	0.841073	0.538751	1.64996	0.696594	1.01979
HVO_RS00865	energy-coupling factor transporter transmembrane component T	NC_013964.1	-	204905	205864	0.635261	0.698323	0.699762	0.986854	0.357523	1.83035	0.134487	2.14453	0.456758	1.41501
HVO_RS00870	ABC transporter ATP-binding protein	NC_013964.1	-	205861	207702	0.048689	0.243299	0.411213	0.199094	0.388868	0.189985	0.207629	0.527787	0.2641	0.290041
HVO_RS00875	hypothetical protein	NC_013964.1	-	207722	208528	0.125949	0.945455	1.04479	0.470664	0.268128	1.34659	0.253562	1.12438	0.423106	0.971772
HVO_RS00880	sugar phosphate isomerase/epimerase	NC_013964.1	-	208868	209665	0.078671	0	0.292059	0.180539	0.172977	0.244659	0.122105	0.592416	0.166453	0.254404
HVO_RS00885	2-phosphosulfolactate phosphatase	NC_013964.1	-	209658	210395	0.453687	0.321198	0	0.786791	0.439796	0.279525	0.465417	0.852386	0.339725	0.559975
HVO_RS00890	DoxX family membrane protein	NC_013964.1	+	211074	211517	9.08286	3.72049	4.31513	5.98822	8.40245	5.05269	4.19718	6.28547	6.4994	5.26172
HVO_RS00895	deoxyhypusine synthase	NC_013964.1	+	211615	212589	258.293	92.219	215.761	103.557	413.088	111.438	264.943	107.387	288.021	103.65
HVO_RS00900	amino acid racemase	NC_013964.1	+	212651	213388	72.849	20.4211	30.1082	29.7915	39.4452	22.0924	29.11	24.027	42.8781	24.083
HVO_RS00905	ABC transporter substrate-binding protein	NC_013964.1	+	213673	215244	287.048	78.925	86.7294	235.811	271.436	130.803	66.6882	219.337	177.975	166.219
HVO_RS00910	ABC transporter permease	NC_013964.1	+	215327	216271	117.257	29.4266	35.6776	94.9665	72.9793	50.7146	20.6326	107.121	61.6366	70.5572
HVO_RS00915	ABC transporter permease	NC_013964.1	+	216268	217164	90.4138	29.6346	38.6719	85.9824	65.9837	51.2971	19.9063	92.9832	53.7439	64.9743
HVO_RS00920	extracellular solute-binding protein	NC_013964.1	+	217583	218686	1.60576	1.37551	1.5771	2.24617	1.30101	2.60931	1.63284	6.00192	1.52918	3.05823
HVO_RS00925	ABC transporter permease subunit	NC_013964.1	+	218689	219627	1.20979	2.30748	3.4566	3.09651	2.23285	3.9858	0.736769	5.68829	1.909	3.76952
HVO_RS00930	ABC transporter permease subunit	NC_013964.1	+	219624	220517	1.24059	0.824448	1.79038	2.12918	1.39379	2.2704	1.04362	2.72931	1.36709	1.98833
HVO_RS00935	ABC transporter ATP-binding protein	NC_013964.1	+	220517	221257	1.3031	1.83441	1.97041	1.96785	1.99373	2.99769	1.34129	5.4229	1.65213	3.05571
HVO_RS00940	DUF6498-containing protein	NC_013964.1	+	221606	223030	9.05651	6.12882	17.3366	6.93626	11.1345	8.39632	7.5542	14.426	11.2705	8.97184
HVO_RS00945	hypothetical protein	NC_013964.1	-	223140	223451	72.4945	78.0055	97.1207	92.9691	85.6623	106.946	69.848	157.217	81.2814	108.784
HVO_RS00950	helix-turn-helix domain-containing protein	NC_013964.1	-	223453	223824	57.0168	116.69	122.143	100.695	72.8086	165.441	72.6023	182.088	81.1426	141.228
HVO_RS00955	outer membrane lipoprotein carrier protein LolA	NC_013964.1	-	224177	225361	48.9314	28.7865	39.8504	42.398	39.2273	31.6614	25.9081	39.4634	38.4793	35.5773
HVO_RS00965	HAMP domain-containing sensor histidine kinase	NC_013964.1	+	225692	226651	41.5162	18.3377	41.0396	29.4646	37.1126	30.2949	27.0829	22.1045	36.6878	25.0504
HVO_RS00970	iron ABC transporter permease	NC_013964.1	-	226697	227809	232.757	85.264	216.89	93.2626	199.563	111.124	132.015	74.5989	195.306	91.0624
HVO_RS00975	ABC transporter substrate-binding protein	NC_013964.1	-	227816	229012	816.386	369.096	670.313	256.783	796.503	398.622	524.65	175.56	701.963	300.015
HVO_RS00980	nucleoside deaminase	NC_013964.1	+	230169	230630	56.6381	14.703	17.5525	15.7906	63.2763	16.8638	23.4268	12.7991	40.2234	15.0391
HVO_RS00985	malate synthase AceB	NC_013964.1	+	231494	232804	70.8442	75.5226	46.7392	40.7241	35.5511	70.654	65.5717	43.1414	54.6765	57.5105
HVO_RS00990	IclR family transcriptional regulator	NC_013964.1	-	232885	233649	46.8662	59.5126	9.87002	41.2611	18.0341	55.1885	11.5941	40.3028	21.5911	49.0663
HVO_RS00995	GAF domain-containing protein	NC_013964.1	-	233832	234746	35.2986	65.0331	15.1705	30.6178	11.7914	74.7616	20.4785	59.7791	20.6847	57.5479
HVO_RS01000	FAD-binding and (Fe-S)-binding domain-containing protein	NC_013964.1	+	234867	237893	4.93603	6.42017	4.0762	5.20521	4.50221	8.3459	4.90743	7.18417	4.60547	6.78886
HVO_RS01005	YqaA family protein	NC_013964.1	+	238093	238698	7.97191	20.3526	9.66573	12.2545	8.08931	23.768	10.6807	27.5808	9.1019	20.989
HVO_RS01010	multicopper oxidase	NC_013964.1	-	238715	240370	9.95225	20.8719	9.98417	9.14287	6.39128	26.9807	11.2327	20.5336	9.3901	19.3823
HVO_RS01015	PGF-CTERM sorting domain-containing protein	NC_013964.1	-	240590	242263	1.22865	1.01335	0.763694	0.453794	0.791156	2.05752	0.723237	1.98596	0.876683	1.37765
HVO_RS01025	sugar phosphate isomerase/epimerase	NC_013964.1	-	242688	243539	19.8456	23.8313	8.99894	12.5696	5.01804	30.6934	9.80981	25.5285	10.9181	23.1557
HVO_RS01030	UbiA family prenyltransferase	NC_013964.1	-	243635	244597	4.15048	4.48072	3.35266	2.39824	1.7898	8.2664	4.02714	8.21884	3.33002	5.84105
HVO_RS01035	sugar phosphate isomerase/epimerase	NC_013964.1	-	244643	245518	17.3396	12.5743	11.7925	5.48217	6.85237	22.1571	10.7201	21.961	11.6761	15.5436
HVO_RS01040	TatD family hydrolase	NC_013964.1	-	245522	246301	57.7887	94.7224	29.9239	26.8665	19.1317	115.339	45.391	71.4696	38.0588	77.0993
HVO_RS01045	hypothetical protein	NC_013964.1	+	246483	246692	26.7059	47.2676	20.0748	20.3321	11.0499	43.8539	21.9589	49.3083	19.9474	40.1905
HVO_RS01050	inositol-3-phosphate synthase	NC_013964.1	+	246774	247970	57.6265	63.7166	21.1886	32.3259	22.674	92.1394	30.5265	79.9541	33.0039	67.034
HVO_RS01055	alkaline phosphatase family protein	NC_013964.1	+	247967	249367	28.5952	11.9257	8.45475	11.2962	7.90874	19.9463	14.357	19.4543	14.8289	15.6556
HVO_RS01060	ThuA domain-containing protein	NC_013964.1	-	249488	254698	0.814058	1.22678	1.15168	1.82306	0.570594	2.2084	1.45385	1.82687	0.997544	1.77128
HVO_RS01065	Tm-1-like ATP-binding domain-containing protein	NC_013964.1	+	255149	256360	26.3255	50.3406	19.2579	45.7905	13.2883	63.1219	22.3562	71.9656	20.307	57.8046
HVO_RS01070	substrate-binding protein	NC_013964.1	+	256568	257998	54.7254	26.2424	43.3994	19.8185	30.1974	29.1867	63.4436	41.6071	47.9414	29.2137
HVO_RS01075	branched-chain amino acid ABC transporter permease	NC_013964.1	+	258281	259222	4.14463	9.49935	4.11871	5.17222	2.46336	12.8735	3.13682	13.4125	3.46588	10.2394
HVO_RS01080	branched-chain amino acid ABC transporter permease	NC_013964.1	+	259219	260373	0.440007	1.21216	1.83388	0.850479	0.768749	1.87854	1.35193	2.18847	1.09864	1.53241
HVO_RS01085	ABC transporter ATP-binding protein	NC_013964.1	+	260373	261131	0.315096	1.38588	1.63468	1.16191	0.191694	1.45117	0.754233	0.97447	0.723924	1.24336
HVO_RS01090	ABC transporter ATP-binding protein	NC_013964.1	+	261128	261871	0.723256	1.62788	0.907525	1.5961	0.235675	1.69828	1.2442	2.19834	0.777664	1.78015
HVO_RS01095	PQQ-binding-like beta-propeller repeat protein	NC_013964.1	+	262061	263320	5.3929	3.35106	3.01122	3.59659	2.78321	4.22459	3.01022	7.96993	3.54939	4.78554
HVO_RS01100	phosphoenolpyruvate hydrolase family protein	NC_013964.1	-	263384	264217	123.31	89.4109	91.6275	59.6345	78.7247	89.3018	153.805	108.857	111.867	86.8011
HVO_RS01105	cupin domain-containing protein	NC_013964.1	-	264338	264748	58.5819	50.889	21.4901	34.0022	11.8275	39.6606	27.5192	38.6908	29.8547	40.8107
HVO_RS01110	AEC family transporter	NC_013964.1	-	265677	266630	1.8739	2.89627	3.17951	3.23545	1.22401	4.08917	1.94064	5.08733	2.05451	3.82705
HVO_RS01115	sn-glycerol-3-phosphate ABC transporter ATP-binding protein UgpC	NC_013964.1	-	268117	269256	40.8455	16.9953	16.0547	12.3813	15.4169	15.672	21.439	17.5442	23.439	15.6482
HVO_RS01120	ABC transporter substrate-binding protein	NC_013964.1	+	269467	270846	21.0801	38.5464	16.0715	19.0102	10.2486	42.5017	20.549	23.4855	16.9873	30.886
HVO_RS01125	sugar ABC transporter permease	NC_013964.1	+	270910	271785	1.80528	3.68689	2.90703	2.2128	1.17968	3.80568	3.90429	2.4198	2.44907	3.03129
HVO_RS01130	carbohydrate ABC transporter permease	NC_013964.1	+	271778	272653	1.3787	2.2578	3.60738	1.11138	1.20097	2.18248	2.82255	1.72346	2.2524	1.81878
HVO_RS01135	hypothetical protein	NC_013964.1	+	272650	273369	0.336315	0.108029	1.15199	0.624554	0.45079	1.11535	1.16049	1.14394	0.774895	0.747968
HVO_RS01140	sialidase family protein	NC_013964.1	-	273372	274706	0.743447	2.24448	1.63797	0.676943	0.924986	1.5066	1.38862	1.75346	1.17375	1.54537
HVO_RS01145	alpha-L-arabinofuranosidase C-terminal domain-containing protein	NC_013964.1	-	274785	276320	33.0106	23.6479	17.2129	17.6821	15.9307	18.824	26.1094	19.1096	23.0659	19.8159
HVO_RS01150	ISH3 family transposase	NC_013964.1	+	276941	278107	2.09288	5.45573	8.96352	10.5535	3.32149	9.45081	2.17926	13.6982	4.13929	9.78956
HVO_RS01155	hypothetical protein	NC_013964.1	-	279171	279377	97.8147	93.3108	25.3495	95.7734	32.4408	53.1739	32.5861	80.9833	47.0478	80.8103
HVO_RS01160	formate dehydrogenase subunit alpha	NC_013964.1	-	279990	283325	3.67679	2.46032	3.60823	4.47049	2.58218	3.30608	2.02417	6.50501	2.97284	4.18548
HVO_RS01165	NADH-ubiquinone oxidoreductase-F iron-sulfur binding region domain-containing protein	NC_013964.1	-	283322	284761	3.04759	3.48003	3.3084	4.21724	2.83947	3.18489	1.63923	6.57126	2.70867	4.36336
HVO_RS01170	hypothetical protein	NC_013964.1	+	285032	285307	46.8999	27.6041	21.6945	22.8414	44.552	23.4638	32.0036	41.9927	36.2875	28.9755
HVO_RS01175	Rid family detoxifying hydrolase	NC_013964.1	-	285425	285805	138.481	119.533	102.741	101.995	78.4619	106.586	117.446	120.229	109.283	112.086
HVO_RS01180	glutathione-independent formaldehyde dehydrogenase	NC_013964.1	+	286201	287358	4.94114	3.55028	1.34669	2.79366	4.01419	3.79189	2.30348	3.04539	3.15138	3.2953
HVO_RS01185	RNA-guided endonuclease TnpB family protein	NC_013964.1	-	287729	288964	7.17858	13.4008	17.137	22.6661	8.40612	20.3052	7.78302	26.4901	10.1262	20.7156
HVO_RS01190	IS200/IS605-like element ISHvo18 family transposase	NC_013964.1	-	288961	289350	17.8985	86.4791	43.4313	76.2336	27.3392	94.1052	23.1983	106.242	27.9668	90.7648
HVO_RS01195	GTP-binding protein	NC_013964.1	-	289493	290614	2.43527	2.10939	1.83895	1.41246	2.17124	2.5379	1.93448	2.86107	2.09498	2.23021
HVO_RS01200	aldehyde ferredoxin oxidoreductase C-terminal domain-containing protein	NC_013964.1	+	290894	292654	3.33917	5.4558	4.36746	3.54024	3.00616	4.87608	2.83994	8.27448	3.38818	5.53665
HVO_RS01205	selenium cofactor biosynthesis protein YqeC	NC_013964.1	+	292706	293436	1.10011	1.16536	1.88484	1.23628	1.15982	1.42883	0.963075	2.52378	1.27696	1.58856
HVO_RS01210	molybdenum cofactor guanylyltransferase	NC_013964.1	-	293433	294044	11.1763	4.4724	3.17539	7.85416	2.74925	5.39317	2.13313	6.19219	4.80852	5.97798
HVO_RS01215	SDR family oxidoreductase	NC_013964.1	+	295154	295918	157.172	407.041	62.0337	427.141	95.1057	502.35	87.4895	381.524	100.45	429.514
HVO_RS01220	transposase	NC_013964.1	-	296165	297144	1.36966	4.04395	2.34322	10.6962	1.07352	11.3707	1.33483	15.9191	1.53031	10.5075
HVO_RS01230	MFS transporter	NC_013964.1	+	298046	299281	1.60841	3.31724	2.19897	2.27827	1.1681	4.15761	1.92949	3.09997	1.72625	3.21327
HVO_RS01235	inositol monophosphatase	NC_013964.1	+	300525	301328	103.921	135.359	32.4452	119.044	34.9775	118.141	40.5941	118.794	52.9845	122.835
HVO_RS01240	IclR family transcriptional regulator C-terminal domain-containing protein	NC_013964.1	+	302018	302815	12.6472	21.5498	9.30724	12.6707	5.98873	16.2629	11.5024	15.5796	9.86138	16.5158
HVO_RS01245	aldehyde ferredoxin oxidoreductase C-terminal domain-containing protein	NC_013964.1	-	302870	304537	77.011	74.1183	62.1412	37.392	72.5225	65.6292	92.697	55.8617	76.0929	58.2503
HVO_RS01250	aspartate aminotransferase family protein	NC_013964.1	+	304696	306075	12.9955	27.0056	13.9033	12.4647	9.92687	24.2672	15.6734	20.4908	13.1248	21.0571
HVO_RS01255	Rid family detoxifying hydrolase	NC_013964.1	+	306094	306480	5.47682	8.22111	5.20753	10.6381	5.11885	9.33783	4.7839	11.5656	5.14677	9.94065
HVO_RS01260	hypothetical protein	NC_013964.1	-	306556	307209	41.4594	41.631	34.1587	43.0238	41.1345	42.8755	39.52	45.6275	39.0682	43.2895
HVO_RS01265	BCCT family transporter	NC_013964.1	+	307669	309303	0.067652	0.666007	0.542935	0.36048	0.40159	1.01162	0.171339	1.16124	0.295879	0.799836
HVO_RS01270	aminotransferase class III-fold pyridoxal phosphate-dependent enzyme	NC_013964.1	+	309476	310840	23.3967	51.0257	17.8853	48.3884	18.1478	49.6642	23.7748	38.4406	20.8011	46.8797
HVO_RS01275	threonine/serine dehydratase	NC_013964.1	-	310915	312210	0.606658	0.96596	0.735198	1.76518	0.273467	1.07442	0.362771	1.86212	0.494524	1.41692
HVO_RS01280	amidohydrolase	NC_013964.1	-	312207	313517	1.74671	1.06509	0.426139	1.74499	0.344327	1.3965	0.245272	1.81755	0.690611	1.50603
HVO_RS01285	D-2-hydroxyacid dehydrogenase	NC_013964.1	+	313647	314615	9.11957	25.7355	13.791	17.2965	10.399	25.1208	12.4088	22.4146	11.4296	22.6419
HVO_RS01290	FAD-binding and (Fe-S)-binding domain-containing protein	NC_013964.1	+	314622	317768	3.74372	5.61985	5.44986	8.10038	3.49004	6.84305	5.34886	8.74076	4.50812	7.32601
HVO_RS01295	glutamate dehydrogenase GdhB	NC_013964.1	-	317826	319133	810.655	253.388	555.789	287.539	752.909	242.997	698.631	197.807	704.496	245.432
HVO_RS01300	M24 family metallopeptidase	NC_013964.1	-	319160	320338	16.0706	20.8657	13.1776	18.4297	16.4511	23.3272	17.0149	28.4692	15.6786	22.7729
HVO_RS01305	LLM class flavin-dependent oxidoreductase	NC_013964.1	+	320684	321706	73.2755	243.6	82.2811	150.763	64.4975	204.661	95.0902	337.385	78.7861	234.103
HVO_RS01310	hypothetical protein	NC_013964.1	+	321763	322128	29.5843	60.4246	26.5951	74.481	20.8042	83.3671	21.4915	140.208	24.6188	89.6202
HVO_RS01315	hypothetical protein	NC_013964.1	-	322163	323644	3.06814	10.5716	4.72251	9.47396	2.23539	13.0919	3.60799	26.8727	3.40851	15.0025
HVO_RS01330	histidine kinase N-terminal 7TM domain-containing protein	NC_013964.1	+	325629	327335	12.5078	5.03388	18.5204	7.74693	12.0706	8.80686	9.33448	13.1014	13.1083	8.67227
HVO_RS01335	hypothetical protein	NC_013964.1	+	327393	327758	22.7885	11.587	12.4173	16.831	15.8401	24.991	9.65087	20.7916	15.1742	18.5502
HVO_RS01340	hypothetical protein	NC_013964.1	+	327755	328153	10.2721	11.4456	9.07102	13.6992	7.74188	14.2825	3.60212	19.7218	7.67177	14.7873
HVO_RS01345	DMT family transporter	NC_013964.1	-	328409	329380	19.9605	38.9319	22.8458	77.2414	9.62993	80.6707	12.363	155.081	16.1998	87.9812
HVO_RS01350	DUF1724 domain-containing protein	NC_013964.1	+	329580	330368	56.4096	95.3695	58.5134	68.8623	50.8962	88.5683	44.864	122.686	52.6708	93.8715
HVO_RS01355	class I SAM-dependent methyltransferase	NC_013964.1	-	330697	331314	159.109	92.715	83.7495	126.983	139.865	79.0452	93.5657	129.174	119.072	106.979
HVO_RS01360	hypothetical protein	NC_013964.1	-	331659	331859	0	3.68538	3.49561	5.29977	2.22728	2.29088	1.3089	12.4807	1.75795	5.93918
HVO_RS01365	MarR family transcriptional regulator	NC_013964.1	+	332280	333530	5.02546	4.77557	3.56165	5.93623	3.02392	8.43636	1.76032	6.32368	3.34283	6.36796
HVO_RS01370	helix-turn-helix domain-containing protein	NC_013964.1	+	333644	334417	59.1018	50.1784	24.4213	50.3928	33.6967	64.5843	28.631	51.2372	36.4627	54.0982
HVO_RS01375	stress response translation initiation inhibitor YciH	NC_013964.1	+	334517	334819	20.9855	163.566	22.8946	208.896	24.5511	152.382	17.4219	145.693	21.4633	167.634
HVO_RS01380	transcription initiation factor IIB 2	NC_013964.1	+	334990	336024	31.7779	181.082	22.7566	227.971	26.8393	179.698	24.7649	185.799	26.5347	193.638
HVO_RS01385	hypothetical protein	NC_013964.1	-	336166	336606	29.9624	144.986	21.3571	155.506	23.7884	137.275	25.3434	137.717	25.1128	143.871
HVO_RS01390	TRAM domain-containing protein	NC_013964.1	-	336700	337218	147.722	76.2027	88.5577	101.978	198.445	73.9798	112.559	90.3392	136.821	85.625
HVO_RS01395	hypothetical protein	NC_013964.1	+	337368	337565	142.664	98.6746	113.624	98.8258	122.265	112.744	116.83	76.2114	123.846	96.6141
HVO_RS01400	biotin synthase BioB	NC_013964.1	+	337707	338765	24.3194	8.70517	11.1075	10.7104	15.0601	11.9243	5.68173	14.386	14.0422	11.4315
HVO_RS01405	fructose 1%2C6-bisphosphatase	NC_013964.1	-	338888	339652	25.346	15.8852	32.6298	23.1644	25.4028	19.531	20.3224	28.8603	25.9252	21.8602
HVO_RS01410	glycerophosphodiester phosphodiesterase	NC_013964.1	+	339767	340444	7.15179	29.8872	5.34836	10.8887	4.75415	40.9177	3.71869	31.4559	5.24325	28.2874
HVO_RS01415	ABC transporter substrate-binding protein	NC_013964.1	+	340588	342057	10.8068	7.42273	10.2822	5.08452	9.70486	8.21948	8.92542	9.57014	9.92983	7.57422
HVO_RS01420	sugar ABC transporter permease	NC_013964.1	+	342080	342973	1.63183	0.725016	2.20826	1.04506	0.751144	1.09194	0.97277	2.14933	1.391	1.25283
HVO_RS01425	carbohydrate ABC transporter permease	NC_013964.1	+	342978	343844	0.827535	0.837308	1.36384	0.659655	1.19192	1.6273	0.907534	1.40715	1.07271	1.13285
HVO_RS01430	sn-glycerol-3-phosphate ABC transporter ATP-binding protein UgpC	NC_013964.1	+	343855	344988	9.17138	9.82455	9.58403	19.3689	7.14555	12.8606	5.63892	18.9246	7.88497	15.2447
HVO_RS01435	hypothetical protein	NC_013964.1	-	345036	345437	38.6623	23.2916	16.5573	26.7812	16.751	22.7622	14.1313	25.2554	21.5254	24.5226
HVO_RS01440	hypothetical protein	NC_013964.1	-	345549	345725	8.02258	3.51548	3.07885	5.7964	2.74005	1.89389	2.5874	9.56355	4.10722	5.19233
HVO_RS01445	hydroxyisourate hydrolase	NC_013964.1	-	346327	346677	13.3291	24.3755	8.76868	8.25895	9.08757	19.783	15.6987	39.298	11.721	22.9289
HVO_RS01450	urate oxidase	NC_013964.1	-	346679	347665	30.346	80.4255	20.3838	23.7133	18.7479	75.9849	27.544	89.387	24.2554	67.3777
HVO_RS01455	2-oxo-4-hydroxy-4-carboxy-5-ureidoimidazoline decarboxylase	NC_013964.1	-	347763	348269	26.2743	73.0022	47.4699	34.5906	30.6917	46.6751	54.8992	57.0521	39.8338	52.83
HVO_RS01460	amidohydrolase family protein	NC_013964.1	-	348353	349732	9.09187	8.67442	2.4265	5.95394	3.59552	6.56398	3.98941	10.4042	4.77583	7.89915
HVO_RS01465	solute carrier family 23 protein	NC_013964.1	-	349819	351243	0.213983	3.7142	0.745611	2.04656	0.269658	3.23393	0.340187	8.35004	0.39236	4.33618
HVO_RS01470	DUF3830 family protein	NC_013964.1	-	351603	352019	57.3805	46.8083	30.6658	37.2192	42.0575	26.6872	32.3809	55.1029	40.6212	41.4544
HVO_RS01475	Zn-dependent hydrolase	NC_013964.1	-	352046	353365	23.8138	33.6233	19.0325	22.8907	18.1108	34.8643	14.8966	51.1423	18.9634	35.6301
HVO_RS01480	(2Fe-2S)-binding protein	NC_013964.1	+	354289	354765	19.1088	83.9296	18.0927	24.9866	20.3975	49.0237	30.1616	57.4112	21.9401	53.8378
HVO_RS01485	molybdopterin-dependent oxidoreductase	NC_013964.1	+	354767	357130	4.3413	14.1102	5.89356	5.57914	3.54447	11.2382	6.42905	20.5849	5.0521	12.8781
HVO_RS01490	FAD binding domain-containing protein	NC_013964.1	+	357127	357996	1.99298	6.55616	3.77408	2.66464	1.19639	5.46209	3.77722	12.5418	2.68517	6.80617
HVO_RS01495	XdhC/CoxI family protein	NC_013964.1	+	358112	359077	4.94221	18.1356	9.72871	10.6072	8.25308	17.9458	5.40159	23.5656	7.0814	17.5636
HVO_RS01500	nucleotidyltransferase family protein	NC_013964.1	+	359247	359831	3.94507	5.44491	4.45269	7.76142	2.36596	9.97441	3.22303	12.3955	3.49669	8.89406
HVO_RS01505	ABC transporter permease	NC_013964.1	-	360154	361146	0.304064	1.48824	0.372768	0.228624	0.123982	1.16113	0.039251	1.35146	0.210016	1.05736
HVO_RS01510	glucose ABC transporter permease TsgB13	NC_013964.1	-	361140	362282	0.421087	1.61373	0.40481	1.04275	0.394938	1.128	0.304767	3.92924	0.3814	1.92843
HVO_RS01515	ABC transporter ATP-binding protein	NC_013964.1	-	362279	363931	1.06702	5.58147	1.74169	2.23176	0.76284	7.32512	0.919582	8.32845	1.12278	5.8667
HVO_RS01520	adenine deaminase	NC_013964.1	+	364128	365807	1.87553	7.71626	2.64604	3.60438	1.1725	8.61949	1.60661	12.1274	1.82517	8.01687
HVO_RS01525	BMP family ABC transporter substrate-binding protein	NC_013964.1	+	365977	367152	10.303	37.8601	14.4849	11.2672	8.16246	30.3876	17.0583	39.7848	12.5021	29.8249
HVO_RS01530	IclR family transcriptional regulator	NC_013964.1	+	367486	368280	2.66984	24.706	4.04821	7.55091	2.93762	20.5362	5.97819	28.0063	3.90847	20.1998
HVO_RS01535	IclR family transcriptional regulator	NC_013964.1	-	368668	369435	13.1607	9.59228	3.97632	7.46961	6.96589	8.87357	6.90203	6.98461	7.75123	8.23002
HVO_RS01540	Gfo/Idh/MocA family oxidoreductase	NC_013964.1	-	369539	370645	25.2309	28.3122	13.4681	18.1573	10.4742	26.1854	21.8581	26.5222	17.7578	24.7943
HVO_RS01545	hypothetical protein	NC_013964.1	-	370745	372844	5.16893	1.73726	4.45889	1.31598	2.07675	2.58563	5.33487	2.13863	4.25986	1.94437
HVO_RS01550	Gfo/Idh/MocA family oxidoreductase	NC_013964.1	+	373220	374368	13.5424	37.6279	35.682	14.0701	19.0203	34.4392	56.836	41.9076	31.2702	32.0112
HVO_RS01555	DUF362 domain-containing protein	NC_013964.1	+	374393	375769	46.5506	41.7424	34.3163	35.2308	34.5001	53.6723	50.7105	54.1889	41.5193	46.2086
HVO_RS01560	glycoside hydrolase family 28 protein	NC_013964.1	-	375818	377356	4.05977	3.6292	2.83501	2.78004	2.63015	5.10552	5.48459	6.30461	3.75238	4.45484
HVO_RS01565	alpha/beta hydrolase family protein	NC_013964.1	-	377474	378460	3.2772	3.29102	2.22937	2.82649	3.50012	3.50085	2.9395	3.50734	2.98655	3.28143
HVO_RS01570	hypothetical protein	NC_013964.1	-	378951	379193	140.123	107.868	42.8214	71.5596	63.913	84.9684	57.6623	103.392	76.13	91.947
HVO_RS01575	ABC transporter substrate-binding protein	NC_013964.1	+	379348	381444	4.35375	1.83689	1.95968	1.45735	1.98543	3.07592	2.87396	3.18344	2.79321	2.3884
HVO_RS01580	ABC transporter permease subunit	NC_013964.1	+	381652	383778	0.534083	1.66993	0.784741	2.16134	0.229769	1.57082	0.625324	1.59347	0.543479	1.74889
HVO_RS01585	hypothetical protein	NC_013964.1	-	384012	384230	20.0253	25.9605	15.8067	23.4637	10.2551	27.1991	17.0966	39.7962	15.7959	29.1048
HVO_RS01590	ABC transporter ATP-binding protein	NC_013964.1	+	384446	385507	3.08799	4.13626	1.8557	1.18394	1.03981	5.68515	1.41757	8.42196	1.85027	4.85683
HVO_RS01595	ABC transporter ATP-binding protein	NC_013964.1	+	385504	386619	2.08138	1.32089	0.896776	2.06554	1.15331	2.30728	1.14379	3.97648	1.31881	2.41755
HVO_RS01600	Gfo/Idh/MocA family oxidoreductase	NC_013964.1	-	386757	387875	16.7667	23.5931	7.18254	19.808	6.80125	26.7638	8.6338	36.9802	9.84606	26.7863
HVO_RS01605	Gfo/Idh/MocA family oxidoreductase	NC_013964.1	-	387954	388988	29.1379	36.3832	30.1181	24.672	21.5298	43.0374	47.028	58.4951	31.9535	40.6469
HVO_RS01610	MFS transporter	NC_013964.1	-	389121	390365	0.172884	1.0085	1.17275	0.469895	0.206762	2.11851	0.590904	2.83258	0.535825	1.60737
HVO_RS01625	UxaA family hydrolase	NC_013964.1	-	391344	391652	0	0	0.210748	0.49451	0	0.48878	0.55973	3.41767	0.192619	1.10024
HVO_RS01630	UxaA family hydrolase	NC_013964.1	-	391649	392839	0.338856	1.22527	0.587063	0.945741	0.310106	1.55267	0.693374	2.71452	0.48235	1.60955
HVO_RS01635	carbohydrate-binding family 9-like protein	NC_013964.1	+	392926	393609	11.1231	30.3723	8.43321	17.4249	3.39798	34.2092	9.15998	48.3474	8.02856	32.5884
HVO_RS01640	ThuA domain-containing protein	NC_013964.1	+	393703	394356	13.8686	24.3013	4.76901	18.7516	5.52758	24.4287	9.87442	37.4371	8.50989	26.2296
HVO_RS01645	hypothetical protein	NC_013964.1	+	394417	394662	12.0065	19.9795	2.64718	13.2749	2.25964	22.6115	7.32784	27.2299	6.06028	20.7739
HVO_RS01650	LLM class flavin-dependent oxidoreductase	NC_013964.1	-	394719	395801	0.797742	1.95621	0.898785	2.87828	0.299694	3.33339	0.485853	7.04062	0.620518	3.80213
HVO_RS01655	glycoside hydrolase family 4	NC_013964.1	-	395884	397317	1.42385	4.27978	1.70653	6.64004	0.413655	6.83314	1.83465	12.913	1.34467	7.6665
HVO_RS01660	universal stress protein	NC_013964.1	-	397381	397845	41.5311	128.438	38.6301	105.718	15.8293	110.995	44.0106	157.345	35.0003	125.624
HVO_RS01665	mandelate racemase/muconate lactonizing enzyme family protein	NC_013964.1	-	397954	399090	38.1453	50.7978	32.8874	33.3022	12.9705	54.77	40.7995	68.0281	31.2006	51.7245
HVO_RS01670	mandelate racemase/muconate lactonizing enzyme family protein	NC_013964.1	-	399189	400430	6.78527	18.522	7.09213	9.69826	1.81428	21.6486	9.0968	24.3576	6.19712	18.5566
HVO_RS01675	Gfo/Idh/MocA family oxidoreductase	NC_013964.1	-	400523	401575	10.104	12.5324	9.37409	7.99775	4.58099	16.5855	13.5172	19.1639	9.39407	14.0699
HVO_RS01680	dihydrodipicolinate synthase family protein	NC_013964.1	+	401690	402628	3.84906	9.90048	5.93134	6.20697	1.1204	19.2111	6.08873	19.4766	4.24738	13.6988
HVO_RS01685	hypothetical protein	NC_013964.1	+	402843	404792	0.97656	2.1653	1.86486	1.18212	1.36409	3.47782	1.52282	3.83791	1.43208	2.66579
HVO_RS01690	trehalose utilization protein ThuA	NC_013964.1	+	405285	406007	3.28304	0.932355	0.933885	0.253614	1.02168	3.31689	0.505397	4.39254	1.436	2.22385
HVO_RS01695	DUF5518 domain-containing protein	NC_013964.1	-	406210	406635	57.3612	40.4115	32.0937	41.5673	64.5864	58.8792	33.498	54.6995	46.8848	48.8894
HVO_RS01700	hypothetical protein	NC_013964.1	+	406887	407240	198.318	162.58	46.6475	237.628	49.3947	168.723	50.709	141.148	86.2673	177.52
HVO_RS01705	carbon-nitrogen hydrolase family protein	NC_013964.1	+	407283	408113	34.7296	20.6495	18.7332	38.9192	21.1136	24.7311	12.696	32.9636	21.8181	29.3158
HVO_RS01710	pentapeptide repeat-containing protein	NC_013964.1	-	408141	410444	29.5677	15.5708	36.2912	18.6266	30.0479	20.2733	24.0398	27.3891	29.9866	20.465
HVO_RS01715	hypothetical protein	NC_013964.1	-	410664	411635	36.215	14.5752	60.1276	14.0541	50.94	22.1554	51.9708	22.8044	49.8133	18.3973
HVO_RS01720	hypothetical protein	NC_013964.1	-	411652	412176	29.348	10.5329	73.823	12.2908	38.1525	18.8326	44.2194	19.0697	46.3857	15.1815
HVO_RS01725	spermidine synthase	NC_013964.1	-	412183	414009	40.4453	18.1501	84.1449	19.339	55.1946	26.1511	48.1842	31.5767	56.9922	23.8042
HVO_RS01730	hypothetical protein	NC_013964.1	-	414079	414804	370.426	152.575	452.474	90.3047	466.927	178.92	517.018	133.017	451.711	138.704
HVO_RS01735	hypothetical protein	NC_013964.1	-	414982	416148	11.0305	26.6979	53.5109	51.9706	16.5979	36.6384	25.2494	42.4536	26.5972	39.4401
HVO_RS01740	glycosyltransferase family 2 protein	NC_013964.1	-	416397	417659	0.965717	1.34604	3.2483	2.76535	2.28331	2.63374	0.881439	3.09407	1.84469	2.4598
HVO_RS01745	helix-turn-helix domain-containing protein	NC_013964.1	+	417818	418459	25.0798	17.1575	104.365	53.8857	25.987	28.8042	70.4243	49.4912	56.464	37.3346
HVO_RS01750	4Fe-4S ferredoxin N-terminal domain-containing protein	NC_013964.1	+	418592	418831	0.67263	2.20685	1.9422	5.23896	0.746137	2.80884	0.964254	10.1667	1.0813	5.10533
HVO_RS01755	molybdopterin-dependent oxidoreductase	NC_013964.1	+	418824	421355	1.78518	1.94845	2.95769	5.61071	1.33344	3.256	1.50086	8.46669	1.89429	4.82046
HVO_RS01760	4Fe-4S dicluster domain-containing protein	NC_013964.1	+	421358	422179	3.90958	4.2445	6.79226	7.58438	3.87592	5.70933	4.01557	8.81234	4.64833	6.58764
HVO_RS01765	polysulfide reductase NrfD	NC_013964.1	+	422179	423492	2.19319	2.50867	3.82387	4.1299	2.88177	2.60721	1.70187	10.6396	2.65018	4.97134
HVO_RS01770	molecular chaperone TorD family protein	NC_013964.1	+	423489	424082	0.568704	3.11768	1.70793	6.4899	0.873007	3.80156	1.64861	11.3861	1.19956	6.19882
HVO_RS01775	molybdopterin-dependent oxidoreductase	NC_013964.1	+	424234	424707	21.8534	26.1532	24.1509	22.0593	19.1808	28.5994	15.5052	39.999	20.1725	29.2027
HVO_RS01780	molybdenum cofactor guanylyltransferase	NC_013964.1	+	424712	425470	12.3399	24.8775	18.0492	31.711	12.9124	27.2616	10.7133	61.6529	13.5037	36.3757
HVO_RS01785	extracellular solute-binding protein	NC_013964.1	+	425467	426384	10.4078	24.0909	14.4339	51.31	11.3302	36.0067	6.06084	110.712	10.5582	55.5299
HVO_RS01790	ABC transporter permease	NC_013964.1	+	426365	427174	13.7626	55.6165	14.4374	127.595	9.56622	89.0326	8.29447	295.624	11.5152	141.967
HVO_RS01795	aldehyde dehydrogenase family protein	NC_013964.1	-	427389	428879	383.957	1425.94	226.608	1864.97	355.451	1296	305.578	2467.06	317.899	1763.49
HVO_RS01800	hypothetical protein	NC_013964.1	+	429092	429286	218.446	137.117	67.4759	175.483	140.599	114.63	51.1313	182.276	119.413	152.377
HVO_RS01805	sporulation protein	NC_013964.1	+	429920	430657	465.275	290.98	197.15	286.486	213.65	280.867	278.484	266.384	288.64	281.179
HVO_RS01810	aldo/keto reductase	NC_013964.1	+	430739	431749	681.56	547.628	386.32	559.323	586.914	586.537	432.425	591.461	521.804	571.237
HVO_RS01815	GNAT family N-acetyltransferase	NC_013964.1	-	431768	432787	21.6531	33.1854	34.8621	53.434	20.0177	62.0745	23.7416	97.1065	25.0686	61.4501
HVO_RS01820	pyridoxamine 5'-phosphate oxidase family protein	NC_013964.1	+	433048	433440	10.5734	25.5779	9.10486	44.3801	8.96124	29.0762	6.31008	42.7135	8.7374	35.4369
HVO_RS01825	sodium:proline symporter	NC_013964.1	-	433504	435033	2.52444	6.11491	3.73206	15.1062	2.13112	12.2815	1.72909	14.9734	2.52918	12.119
HVO_RS01830	TenA family protein	NC_013964.1	-	435027	435812	3.01989	9.04746	3.13524	8.03174	2.82887	8.586	2.64366	9.09469	2.90692	8.68997
HVO_RS01835	thiaminase II	NC_013964.1	-	435809	436474	3.49669	8.50318	4.13244	5.57196	3.31617	9.16508	4.30143	6.42858	3.81168	7.4172
HVO_RS01840	TATA-box-binding protein	NC_013964.1	+	436747	437313	255.085	394.191	132.375	425.461	380.385	411.201	154.796	420.733	230.66	412.896
HVO_RS01845	hypothetical protein	NC_013965.1	-	6038	6643	0.167727	0.183357	0.084835	0	0	0.285703	0	0	0.0631405	0.117265
HVO_RS01850	transcriptional regulator	NC_013965.1	+	702	3347	0.062139	0.023797	0.095854	0.10395	0.083187	0.054295	0.014731	0.021613	0.0639777	0.0509138
HVO_RS01855	hypothetical protein	NC_013965.1	-	4457	4684	0	0	0	0	0	0	0	0	0	0
HVO_RS01860	hypothetical protein	NC_013965.1	+	4859	5476	0	0.101884	0.077644	0.084771	0.096587	0.059606	0	0	0.0435577	0.0615653
HVO_RS01865	hypothetical protein	NC_013965.1	+	5469	5891	0	0	0.34031	0.495409	0	0.156754	0	0	0.0850775	0.163041
HVO_RS01870	orc1/cdc6 family replication initiation protein	NC_013966.1	+	152	1402	17.9344	16.5768	14.9754	18.6742	31.4678	18.1978	13.2082	17.5814	19.3964	17.7575
HVO_RS01875	hypothetical protein	NC_013966.1	-	2008	2586	117.957	45.9297	95.618	75.9076	138.255	60.4794	91.6807	69.3822	110.878	62.9247
HVO_RS01880	ParA family protein	NC_013966.1	-	2579	3403	176.781	72.5946	130.092	99.6566	239.691	73.6166	141.658	78.2093	172.055	81.0193
HVO_RS01885	site-specific integrase	NC_013966.1	+	4283	5641	54.1139	78.9873	42.1931	67.1286	53.1822	95.0722	49.6057	57.7092	49.7737	74.7243
HVO_RS01890	hypothetical protein	NC_013966.1	+	5824	6483	648.949	376.795	489.459	263.291	986.784	390.442	766.731	272.715	722.981	325.811
HVO_RS01895	IS4-like element ISHvo11 family transposase	NC_013966.1	+	6551	7903	0.019886	0.013686	0	0.032268	0	0	0	0	0.0049715	0.0114885
HVO_RS01900	RNA-guided endonuclease TnpB family protein	NC_013966.1	+	8150	9448	9.34352	11.9098	29.0419	19.3991	13.8716	19.6012	13.2377	21.2373	16.3737	18.0368
HVO_RS01905	hypothetical protein	NC_013966.1	+	9938	10657	28.5369	51.3183	16.0707	49.8065	27.2392	37.8657	24.2451	47.0737	24.023	46.516
HVO_RS01910	hypothetical protein	NC_013966.1	-	10786	11598	1.83119	1.73573	7.17098	1.00419	2.43665	1.69461	3.16712	2.98247	3.65148	1.85425
HVO_RS01915	helix-turn-helix domain-containing protein	NC_013966.1	-	11595	12518	2.3521	2.12448	7.48168	2.86801	4.59472	3.31695	4.54775	7.56722	4.74406	3.96916
HVO_RS01920	hypothetical protein	NC_013966.1	-	12870	13319	783.173	821.553	1165.77	406.892	1065.58	538.979	1642.71	649.522	1164.31	604.237
HVO_RS01925	hypothetical protein	NC_013966.1	+	13757	14635	39.1147	21.2537	53.4269	25.5739	58.1758	27.2948	43.1498	25.2215	48.4668	24.836
HVO_RS01930	IS110-like element ISHvo9 family transposase	NC_013966.1	+	15297	16295	0	0	0	0	0	0	0	0	0	0
HVO_RS01935	IS110-like element ISHvo10 family transposase	NC_013966.1	-	17092	18090	0	0	0	0	0	0	0	0	0	0
HVO_RS01940	RNA-guided endonuclease TnpB family protein	NC_013966.1	+	18756	19970	0.531461	1.6126	2.31314	2.76321	0.847463	2.68624	1.23705	4.76327	1.23228	2.95633
HVO_RS01945	hypothetical protein	NC_013966.1	+	20841	21737	1.92965	3.96807	2.54476	6.42459	1.3517	5.18269	1.28997	5.4106	1.77902	5.24648
HVO_RS01955	DUF6338 family protein	NC_013966.1	+	22306	23010	30.5858	60.5165	74.061	104.538	51.9439	88.8746	53.0394	128.046	52.4075	95.4936
HVO_RS01960	hypothetical protein	NC_013966.1	-	23099	23494	142.256	571.77	237.884	457.306	223.869	513.992	273.645	337.791	219.414	470.215
HVO_RS01965	hypothetical protein	NC_013966.1	-	23617	24615	16.9164	6.81811	12.3956	5.55448	15.6286	7.23471	15.2842	7.46089	15.0562	6.76705
HVO_RS01970	hypothetical protein	NC_013966.1	-	24692	24859	50.6964	35.9578	171.819	10.6286	113.408	23.6811	163.88	21.8538	124.951	23.0303
HVO_RS01975	hypothetical protein	NC_013966.1	+	25023	25706	32.6394	130.835	48.0387	105.979	42.1884	167.755	38.4171	173.881	40.3209	144.613
HVO_RS01980	transcription initiation factor IIB family protein	NC_013966.1	+	25828	26754	6.1563	12.6537	5.65318	17.2371	4.39875	15.4741	3.89709	22.3897	5.02633	16.9386
HVO_RS01990	hypothetical protein	NC_013966.1	-	27257	27808	116.188	288.974	171.413	326.341	169.021	284.262	150.31	307.153	151.733	301.682
HVO_RS01995	hypothetical protein	NC_013966.1	+	27945	28826	8.37864	6.8155	8.20711	9.97897	6.82267	7.74753	11.9066	7.98809	8.82876	8.13252
HVO_RS02000	hypothetical protein	NC_013966.1	+	28965	29153	0.442883	0.352743	0.797913	0.438889	2.32921	1.34485	2.48757	0.827048	1.51439	0.740883
HVO_RS02005	hypothetical protein	NC_013966.1	+	29245	29625	0.714019	0.486065	1.60126	1.1115	0.470007	2.5235	1.0166	2.50164	0.950471	1.65568
HVO_RS02010	hypothetical protein	NC_013966.1	+	29695	30357	3.42233	2.58652	2.61579	4.76089	2.65031	3.56149	1.55052	6.1414	2.55974	4.26258
HVO_RS02015	hypothetical protein	NC_013966.1	+	30432	30848	0.57352	0.337517	0.106849	0.366435	0.474163	0.83922	0.701011	1.03312	0.463886	0.644073
HVO_RS02020	hypothetical protein	NC_013966.1	+	30955	31446	0.874966	0.805503	2.11774	0.248462	1.04641	0.426775	1.04471	1.5343	1.27096	0.753759
HVO_RS02025	hypothetical protein	NC_013966.1	+	31450	31815	1.89496	0.151797	3.57723	0.715703	1.84496	0.865577	1.31119	0.281248	2.15709	0.503581
HVO_RS02040	helix-turn-helix domain-containing protein	NC_013966.1	+	34050	34475	71.4735	47.6974	87.0608	42.9201	94.6509	54.6507	65.332	58.7089	79.6293	50.9942
HVO_RS02045	hypothetical protein	NC_013966.1	+	34478	34780	69.6161	38.2726	73.5477	33.6296	103.622	38.7217	63.9956	51.7644	77.6953	40.5971
HVO_RS02050	hypothetical protein	NC_013966.1	+	35744	36763	4.75384	6.69953	11.2466	10.4394	6.58722	11.416	4.90307	15.6499	6.87268	11.0512
HVO_RS02060	hypothetical protein	NC_013966.1	-	37548	38588	7.92309	11.5811	10.0517	8.42545	7.06358	9.95775	7.05999	13.0855	8.0246	10.7624
HVO_RS02065	universal stress protein	NC_013966.1	-	39046	39828	1.9128	2.46448	2.70515	2.4366	2.54907	3.10036	1.46534	7.16243	2.15809	3.79096
HVO_RS02075	M48 family metalloprotease	NC_013966.1	-	40485	41345	28.1517	14.6216	25.1502	16.0079	27.263	16.4677	18.8826	14.3245	24.8619	15.3554
HVO_RS02080	VTT domain-containing protein	NC_013966.1	-	41599	42171	76.3905	31.4468	50.7949	28.1682	89.3086	35.7508	52.0745	34.0729	67.1421	32.3597
HVO_RS02085	universal stress protein	NC_013966.1	+	42424	43293	41.4642	78.9251	44.572	78.4539	39.2451	72.0953	48.0062	78.4016	43.3219	76.969
HVO_RS02090	amphi-Trp domain-containing protein	NC_013966.1	-	43402	43689	150.594	624.503	234.146	471.794	174.034	550.411	347.707	428.787	226.62	518.874
HVO_RS02095	hemolysin family protein	NC_013966.1	+	43972	45318	8.88628	9.03541	9.30259	11.25	6.09318	12.7905	6.41103	12.247	7.67327	11.3307
HVO_RS02100	hypothetical protein	NC_013966.1	+	45386	45781	1.88729	4.56428	4.24963	3.95789	2.52481	5.08839	3.59865	7.89456	3.0651	5.37628
HVO_RS02105	DUF6166 domain-containing protein	NC_013966.1	+	45861	46265	0.605274	1.72844	1.6333	2.25297	1.63045	1.73727	0.818018	3.64305	1.17176	2.34043
HVO_RS02110	hypothetical protein	NC_013966.1	+	46285	46563	2.93589	4.06224	5.52807	5.36727	2.20632	4.00061	4.92441	2.62365	3.89867	4.01344
HVO_RS02115	hypothetical protein	NC_013966.1	+	46613	46831	0	0	0.67296	0.976821	0	0.23549	0.16685	3.93436	0.209952	1.28667
HVO_RS02120	DUF6166 domain-containing protein	NC_013966.1	+	46903	47589	0.200169	0.097043	1.0377	0.476614	0.363835	1.0027	0.464509	1.78694	0.516553	0.840824
HVO_RS02130	IS5-like element ISHvo2 family transposase	NC_013966.1	+	48734	49555	4.12051	3.48302	4.10287	5.37493	4.10739	3.78232	3.91184	3.68263	4.06065	4.08072
HVO_RS02135	hypothetical protein	NC_013966.1	+	50627	51628	0.578799	1.48596	0.407045	1.23741	0.331367	0.85292	0.573752	1.75025	0.472741	1.33163
HVO_RS02140	hypothetical protein	NC_013966.1	+	51701	52048	2.90356	8.07813	6.82526	2.10763	3.9987	6.53121	3.89902	10.2105	4.40663	6.73186
HVO_RS02145	ArdC-like ssDNA-binding domain-containing protein	NC_013966.1	+	52135	53061	0.996487	1.762	1.40128	1.11147	1.23954	1.29944	0.982814	1.64098	1.15503	1.45347
HVO_RS02150	hypothetical protein	NC_013966.1	+	53198	53737	0.542531	1.28261	0.51411	2.13439	0.559603	1.23473	0.766893	1.96979	0.595784	1.65538
HVO_RS02155	IS1595-like element ISHvo6 family transposase	NC_013966.1	-	53753	54730	0	0	0.063081	0	0	0	0	0	0.0157702	0
HVO_RS02160	hypothetical protein	NC_013966.1	+	54843	55166	11.2659	17.193	12.6518	17.5845	10.8351	12.0176	13.0447	8.84876	11.9494	13.9109
HVO_RS02165	AAA family ATPase	NC_013966.1	-	55398	56897	18.6423	12.7682	16.7623	11.3715	42.9079	11.8567	13.9892	13.6589	23.0754	12.4138
HVO_RS02170	type B DNA-directed DNA polymerase	NC_013966.1	-	57789	59942	6.67009	5.06393	9.00449	8.1803	5.94936	7.16053	4.82	9.14362	6.61098	7.38709
HVO_RS02175	RNA-guided endonuclease TnpB family protein	NC_013966.1	-	59944	61230	17.6557	16.9304	48.2393	30.045	23.4509	28.4366	20.7695	31.285	27.5288	26.6742
HVO_RS02180	hypothetical protein	NC_013966.1	-	61404	61709	1.69989	1.25881	1.26567	1.62647	1.59713	2.3234	1.40907	2.51675	1.49294	1.93136
HVO_RS02185	hypothetical protein	NC_013966.1	-	61712	62551	1.45914	2.28842	1.9422	2.44796	1.48784	2.02167	1.74291	4.16651	1.65802	2.73114
HVO_RS02190	ribonuclease H-like domain-containing protein	NC_013966.1	-	62930	63529	1.18582	1.59881	2.89044	1.54986	1.89643	1.17879	1.35605	1.43604	1.83219	1.44088
HVO_RS02195	metallophosphoesterase	NC_013966.1	-	63533	64375	10.2486	8.95855	7.53784	6.4011	8.08537	4.09886	10.3133	9.23049	9.04628	7.17225
HVO_RS02200	SOS response-associated peptidase	NC_013966.1	+	64556	65242	17.9063	32.3045	15.2911	22.4327	17.6434	29.0516	16.2684	32.742	16.7773	29.1327
HVO_RS02205	orc1/cdc6 family replication initiation protein	NC_013966.1	-	65261	66289	3.8436	4.22572	4.16351	4.58218	3.27749	3.18612	3.91324	7.98809	3.79946	4.99553
HVO_RS02210	AAA family ATPase	NC_013966.1	+	66855	70151	14.5311	14.768	21.499	5.79855	22.4373	11.4579	23.1994	10.2568	20.4167	10.5703
HVO_RS02215	hypothetical protein	NC_013966.1	+	70141	71505	5.34381	5.5842	7.09083	3.87644	7.46684	3.69453	6.40859	5.18946	6.57752	4.58616
HVO_RS02220	IS4 family transposase	NC_013966.1	-	71953	73305	0	0	0.043065	0.032268	0.03033	0	0.028808	0	0.0255508	0.008067
HVO_RS02225	phospholipase D-like domain-containing protein	NC_013966.1	-	73368	75701	1.15147	0.969589	2.90903	0.703317	2.06675	1.34471	2.55604	2.66744	2.17082	1.42126
HVO_RS02230	N-6 DNA methylase	NC_013966.1	-	75691	78957	2.20984	3.03492	3.0256	2.0339	2.80002	2.67231	2.76857	2.84391	2.70101	2.64626
HVO_RS02235	IS4-like element ISHvo12 family transposase	NC_013966.1	+	79038	80336	0	0	0	0	0	0	0	0	0	0
HVO_RS02240	ISH3 family transposase	NC_013966.1	-	81037	82203	0	0	0	0	0	0	0	0	0	0
HVO_RS02245	IclR family transcriptional regulator	NC_013966.1	-	82394	83161	60.3148	38.6536	41.7001	23.3354	34.1737	30.3524	47.1882	27.6009	45.8442	29.9856
HVO_RS02250	Rieske 2Fe-2S domain-containing protein	NC_013966.1	-	83529	83906	59.5204	108.145	104.173	36.4625	56.3353	81.4222	138.112	65.932	89.5351	72.9905
HVO_RS02255	amidohydrolase family protein	NC_013966.1	-	83913	84926	84.1797	151.882	153.317	61.6938	79.8382	138.852	204.827	102.223	130.54	113.663
HVO_RS02260	hypothetical protein	NC_013966.1	+	85338	86798	7.32532	23.1152	9.47286	10.2556	7.39498	22.7201	8.52521	16.5913	8.17959	18.1705
HVO_RS02265	universal stress protein	NC_013966.1	-	86868	87392	20.112	38.1527	22.6078	19.75	17.0546	20.1307	21.3812	37.1882	20.2889	28.8054
HVO_RS02270	fumarylacetoacetate hydrolase family protein	NC_013966.1	-	87519	88388	244.703	502.691	339.238	202.698	169.892	396.806	444.816	361.968	299.662	366.041
HVO_RS02275	FAD-binding and (Fe-S)-binding domain-containing protein	NC_013966.1	-	88508	91582	13.0127	42.8907	17.4023	27.6983	8.62486	39.6909	22.7963	56.5836	15.459	41.7159
HVO_RS02280	hypothetical protein	NC_013966.1	-	91575	91754	32.0371	206.693	27.5906	94.3498	18.8192	155.106	45.7429	176.688	31.0475	158.209
HVO_RS02285	cupin domain-containing protein	NC_013966.1	-	91874	92947	44.6722	136.368	66.0269	78.1169	32.4438	106.142	100.648	133.114	60.9477	113.435
HVO_RS02290	SLC13 family permease	NC_013966.1	+	93074	94483	1.07069	0.725001	0.607695	0.702863	0.17463	1.68772	0.426733	1.23027	0.569938	1.08647
HVO_RS02295	acyl-CoA dehydrogenase family protein	NC_013966.1	-	94975	96120	92.7778	118.399	76.8115	80.5311	52.6919	104.986	110.267	79.3472	83.137	95.8159
HVO_RS02300	IclR family transcriptional regulator	NC_013966.1	+	96278	97018	64.094	62.1899	55.4767	38.4909	53.6997	47.4461	80.3654	39.437	63.409	46.891
HVO_RS02305	hypothetical protein	NC_013966.1	+	97459	98913	0.345176	1.0615	0.478188	1.01418	0.243584	1.36716	0.416885	1.50928	0.370958	1.23803
HVO_RS02310	amidohydrolase family protein	NC_013966.1	+	98970	99812	103.248	82.648	73.8741	50.7531	46.8571	64.8127	112.45	76.6388	84.1073	68.7132
HVO_RS02315	acyl-CoA dehydrogenase family protein	NC_013966.1	+	99946	101091	20.4384	28.1858	16.8529	23.429	10.6419	26.6379	22.666	41.4318	17.6498	29.9211
HVO_RS02320	3-hydroxyacyl-CoA dehydrogenase NAD-binding domain-containing protein	NC_013966.1	+	101218	103170	35.0929	56.8201	35.8131	43.6893	27.3106	44.5631	54.8595	55.6004	38.269	50.1682
HVO_RS02325	long-chain fatty acid--CoA ligase	NC_013966.1	+	103229	104860	17.5759	29.9277	16.9417	26.9866	10.1542	27.014	25.3139	32.9856	17.4964	29.2285
HVO_RS02330	TFIIB-type zinc ribbon-containing protein	NC_013966.1	-	105124	105390	0.403073	3.71767	2.7984	3.46647	2.38931	4.99442	2.61848	8.76731	2.05232	5.23647
HVO_RS02345	hypothetical protein	NC_013966.1	+	106831	107016	140.296	104.603	85.9062	154.728	103.557	109.581	93.2495	236.293	105.752	151.301
HVO_RS02355	hypothetical protein	NC_013966.1	-	107526	108455	1.19257	1.80809	1.19406	2.04207	0.509459	2.28154	1.30445	7.41182	1.05013	3.38588
HVO_RS02365	hypothetical protein	NC_013966.1	-	108954	109349	0.543539	0.505066	0.553923	1.76396	0.244946	1.73954	0.95964	1.85811	0.575512	1.46667
HVO_RS02370	hypothetical protein	NC_013966.1	-	109523	109765	0.713535	0.579197	0.423137	2.31765	0.41452	1.33403	0.801979	1.0198	0.588293	1.31267
HVO_RS02375	hypothetical protein	NC_013966.1	-	109784	110275	1.9626	2.58212	0.397078	0.754253	0.947837	1.15304	1.00015	1.64278	1.07692	1.53305
HVO_RS02380	ISH3-like element ISH51 family transposase	NC_013966.1	-	110914	112080	0	0	0	0	0	0	0	0	0	0
HVO_RS02385	transcriptional regulator	NC_013966.1	-	113348	113815	36.1355	26.718	25.6616	34.5159	41.8028	26.6205	29.3883	25.1152	33.247	28.2424
HVO_RS02390	DUF6516 family protein	NC_013966.1	-	113796	114104	22.0582	24.3085	16.1276	33.9515	30.6906	22.3766	14.8447	22.6776	20.9303	25.8285
HVO_RS02395	IS4-like element ISHvo13 family transposase	NC_013966.1	-	114246	115544	0.06674	0.014256	0.221633	0	0.057438	0.161642	0.03188	0.434373	0.0944227	0.152568
HVO_RS02400	IS5-like element ISHvo1 family transposase	NC_013966.1	+	115728	116552	6.56233	8.03164	6.21502	6.69422	5.63447	7.59965	4.24014	12.5004	5.66299	8.70647
HVO_RS02405	PadR family transcriptional regulator	NC_013966.1	+	116872	117156	188.63	77.338	97.5186	51.5317	119.971	54.0281	115.843	76.678	130.491	64.894
HVO_RS02410	cyclase family protein	NC_013966.1	-	117274	117957	1.65207	1.42412	2.57556	0.523385	2.34531	1.46488	1.70948	0.52394	2.07061	0.984081
HVO_RS02415	hypothetical protein	NC_013966.1	-	118039	118692	0	0	0	0	0	0	0	0	0	0
HVO_RS02420	helix-turn-helix domain-containing protein	NC_013966.1	+	118888	119529	1.49473	0.328842	0.645976	0.822839	0.912332	0.923802	1.2218	1.63902	1.06871	0.928625
HVO_RS02425	hypothetical protein	NC_013966.1	-	119867	120400	0.447861	0.492454	0.885733	0.147162	0.391233	0.365614	0.378632	0.29986	0.525865	0.326273
HVO_RS02430	ISH3 family transposase	NC_013966.1	+	121510	122676	0	0	0	0	0	0	0	0	0	0
HVO_RS02435	site-specific integrase	NC_013966.1	-	122883	124082	17.8222	8.83357	15.7575	7.8839	19.754	13.7065	16.8268	8.69885	17.5401	9.78072
HVO_RS02440	tryptophan--tRNA ligase	NC_013966.1	+	124782	125963	6.97289	15.6425	7.87258	7.76019	5.23622	16.9601	6.74747	13.4857	6.70729	13.4621
HVO_RS02445	IS110-like element ISHvo10 family transposase	NC_013966.1	-	126290	127288	0	0	0	0	0	0	0	0	0	0
HVO_RS02450	hypothetical protein	NC_013966.1	+	127679	127990	185.922	2371.04	332.205	1151.42	173.13	2133.73	350.052	907.068	260.327	1640.82
HVO_RS02455	glycine zipper family protein	NC_013966.1	-	130759	131637	4881.96	2689.88	4874.99	2832.21	4838.04	3014.45	7570.42	2309.37	5541.35	2711.48
HVO_RS02465	MarR family transcriptional regulator	NC_013966.1	+	133406	133768	152.067	667.797	163.033	402.58	189.463	648.134	203.961	346.906	177.131	516.354
HVO_RS02470	hypothetical protein	NC_013966.1	+	135432	135617	97.3023	104.623	76.9876	142.898	96.356	138.655	90.0277	126.509	90.1684	128.171
HVO_RS02480	HD family hydrolase	NC_013966.1	-	136233	136844	178.757	143.486	275.06	99.593	257.686	120.257	311.822	125.725	255.831	122.265
HVO_RS02485	ArdC-like ssDNA-binding domain-containing protein	NC_013966.1	-	137066	137995	1.38865	1.50542	1.33411	2.44579	0.40115	2.6103	0.932496	2.51707	1.0141	2.26964
HVO_RS02490	hypothetical protein	NC_013966.1	-	138069	138407	0.590838	0.196661	0.212317	2.45979	0.231105	0.293394	0	0.978427	0.258565	0.982067
HVO_RS02495	hypothetical protein	NC_013966.1	-	138506	138901	0.128335	0	1.55791	1.1576	1.2624	0.781397	0.578246	0.799084	0.881723	0.68452
HVO_RS02500	IS4 family transposase	NC_013966.1	+	139404	140753	0.241372	0.164612	0.418904	0.016171	0.074614	0.283784	0.463744	0.262639	0.299658	0.181802
HVO_RS02505	ABC transporter ATP-binding protein	NC_013966.1	-	141079	142257	12.3838	13.5178	18.1777	11.3237	15.8815	11.8573	18.4178	12.9702	16.2152	12.4173
HVO_RS02510	carbohydrate ABC transporter permease	NC_013966.1	-	142260	143258	3.36651	2.42842	5.59226	2.59588	3.656	2.94993	4.03808	4.83908	4.16321	3.20333
HVO_RS02515	sugar ABC transporter permease	NC_013966.1	-	143258	144250	3.82037	2.7303	8.30446	2.72148	6.66489	4.67422	6.31204	5.16395	6.27544	3.82249
HVO_RS02520	extracellular solute-binding protein	NC_013966.1	-	144314	145801	6.21399	8.20164	14.8336	4.96727	12.1523	9.2217	12.4436	8.71391	11.4109	7.77613
HVO_RS02525	glucan 1%2C4-alpha-glucosidase	NC_013966.1	+	145899	147908	3.88779	3.10309	6.03462	3.91619	3.28523	5.92696	4.18606	6.73731	4.34843	4.92088
HVO_RS02530	TrmB family transcriptional regulator	NC_013966.1	+	148020	149084	67.5591	34.3358	30.4765	33.7417	47.0102	33.8765	31.9609	41.3826	44.2517	35.8341
HVO_RS02535	ISH3 family transposase	NC_013966.1	+	149297	150466	0	0	0.055658	0	0	0	0.056216	0.136857	0.0279685	0.0342143
HVO_RS02540	hypothetical protein	NC_013966.1	-	151023	151238	7.51518	6.72172	10.9645	7.35718	5.19878	11.0171	5.30058	9.51359	7.24477	8.65239
HVO_RS02545	universal stress protein	NC_013966.1	-	151328	151816	4.74402	2.7646	7.33842	9.28513	2.8457	7.97012	4.06998	7.00907	4.74953	6.75723
HVO_RS02550	VC_2705 family sodium/solute symporter	NC_013966.1	-	151820	153469	7.6023	11.1002	13.5663	18.675	5.84927	15.1011	6.4606	18.2838	8.36961	15.79
HVO_RS02555	DUF4212 domain-containing protein	NC_013966.1	-	153466	153903	17.0836	7.69512	9.70315	17.7323	11.652	8.39353	6.03998	11.4723	11.1197	11.3233
HVO_RS02560	acetate--CoA ligase	NC_013966.1	-	153959	155953	58.087	9.05065	8.26528	35.0117	25.7053	13.9243	9.04438	10.6005	25.2755	17.1468
HVO_RS02565	bacterio-opsin activator domain-containing protein	NC_013966.1	-	156152	157918	17.458	12.7065	32.8813	10.98	32.3115	16.0775	18.0488	17.3903	25.1749	14.2886
HVO_RS02570	acetate--CoA ligase	NC_013966.1	-	158062	159978	13.4768	12.9739	16.488	14.892	12.675	17.2465	8.48475	21.1248	12.7811	16.5593
HVO_RS02575	aminotransferase class I/II-fold pyridoxal phosphate-dependent enzyme	NC_013966.1	+	160123	161286	20.7696	15.6107	12.1844	17.2794	10.3331	15.8616	8.74788	21.686	13.0087	17.6094
HVO_RS02580	histidine kinase N-terminal 7TM domain-containing protein	NC_013966.1	-	161332	163434	13.5585	10.8543	19.4252	16.9048	11.1548	14.9013	9.04209	23.4986	13.2951	16.5397
HVO_RS02585	TetR/AcrR family transcriptional regulator	NC_013966.1	+	163583	164173	54.5185	26.1648	84.4208	32.3557	94.3529	31.7636	62.5573	35.1833	73.9624	31.3668
HVO_RS02590	MATE family efflux transporter	NC_013966.1	+	164170	165636	25.8455	13.6841	54.5838	19.8083	53.8292	20.302	31.2796	25.401	41.3845	19.7989
HVO_RS02595	proline racemase family protein	NC_013966.1	-	165667	166728	4.14359	3.56082	6.55144	5.44286	5.2623	4.75902	3.68843	5.96645	4.91144	4.93229
HVO_RS02600	hypothetical protein	NC_013966.1	-	166725	167048	4.14281	3.65808	1.18478	3.36867	5.18151	3.52456	1.75182	5.4128	3.06523	3.99103
HVO_RS02605	sodium-dependent transporter	NC_013966.1	-	167050	168516	7.63159	1.7446	3.02321	4.09498	7.37745	1.85316	1.5194	3.37069	4.88791	2.76586
HVO_RS02610	hypothetical protein	NC_013966.1	+	168878	169117	3.76174	1.69758	2.71336	5.02067	3.49752	4.40513	2.77096	3.12942	3.1859	3.5632
HVO_RS02615	helix-turn-helix domain-containing protein	NC_013966.1	-	169386	170126	37.7334	9.98178	6.23038	15.9078	16.564	7.12387	4.92462	9.69331	16.3631	10.6767
HVO_RS02620	DUF106 domain-containing protein	NC_013966.1	+	170366	171283	54.2272	31.7849	58.3517	21.0538	76.4141	35.3686	51.4216	36.2395	60.1036	31.1117
HVO_RS02625	hypothetical protein	NC_013966.1	+	171389	171826	4.36817	19.8551	5.59496	18.0313	2.4275	15.7273	5.80639	17.3564	4.54925	17.7426
HVO_RS02630	chloride channel protein	NC_013966.1	-	171875	173740	3.95872	8.86849	10.42	14.1666	4.96625	9.31001	4.77934	16.0529	6.03107	12.0995
HVO_RS02635	hypothetical protein	NC_013966.1	-	173913	174278	70.0074	98.7175	40.389	253.956	43.1577	110.582	22.6696	124.364	44.0559	146.905
HVO_RS02645	preprotein translocase subunit SecY	NC_013966.1	+	175476	176942	1.52021	3.08524	2.84799	2.13975	1.13675	3.84193	1.44965	4.80785	1.73865	3.46869
HVO_RS02650	amino acid permease	NC_013966.1	+	177066	179501	4.01786	7.16586	4.95116	8.55238	4.87624	6.34521	2.59401	10.8788	4.10982	8.23555
HVO_RS02655	ABC transporter permease	NC_013966.1	-	179508	180359	2.67627	3.3995	4.92789	6.46671	2.89435	5.97958	2.65903	5.05648	3.28939	5.22557
HVO_RS02660	ABC transporter ATP-binding protein	NC_013966.1	-	180356	181339	2.03551	6.10902	4.43403	6.77054	4.52687	5.85129	2.84944	6.29992	3.46146	6.25769
HVO_RS02665	V-type ATP synthase subunit D	NC_013966.1	+	181448	182215	23.8418	44.3637	10.7686	36.1543	16.2343	38.3578	10.315	36.313	15.2899	38.7972
HVO_RS02670	hypothetical protein	NC_013966.1	+	182280	183068	48.7181	97.3411	34.5216	69.4267	40.3283	99.1012	34.2122	94.9935	39.4451	90.2156
HVO_RS02675	hypothetical protein	NC_013966.1	+	183065	184846	16.9973	29.8819	16.1215	30.367	14.2151	33.842	9.74542	44.0769	14.2698	34.542
HVO_RS02680	hypothetical protein	NC_013966.1	-	184889	185605	27.7474	47.2971	15.3588	43.5301	13.445	50.3392	13.3182	47.6482	17.4674	47.2037
HVO_RS02685	hypothetical protein	NC_013966.1	-	185664	186275	16.1441	16.1103	20.934	18.3977	16.1297	19.8452	13.4299	24.8996	16.6594	19.8132
HVO_RS02690	hypothetical protein	NC_013966.1	+	186476	186715	1922.2	2349.29	1688.61	2317.2	1418.61	1968.34	1728.74	2817.78	1689.54	2363.15
HVO_RS02695	hypothetical protein	NC_013966.1	+	187110	188408	5.91679	14.9065	6.80731	19.2949	5.77553	21.901	3.81623	23.5295	5.57897	19.908
HVO_RS02700	hypothetical protein	NC_013966.1	-	188487	189008	64.388	90.4026	36.8807	90.9291	46.3406	123.214	26.8801	113.418	43.6224	104.491
HVO_RS02705	type II toxin-antitoxin system VapC family toxin	NC_013966.1	-	189115	189552	24.1273	44.4626	30.1189	44.0667	28.636	43.2712	23.7094	59.6856	26.6479	47.8715
HVO_RS02710	hypothetical protein	NC_013966.1	-	189549	189824	43.7805	69.2316	41.7001	53.9081	42.1595	87.5553	33.4775	92.2458	40.2794	75.7352
HVO_RS02715	hypothetical protein	NC_013966.1	-	189973	191235	1.8699	1.45454	3.70148	4.14457	2.98632	3.17623	1.73009	3.97248	2.57195	3.18696
HVO_RS02720	polysaccharide deacetylase family protein	NC_013966.1	+	191800	193056	2.09287	1.85927	3.72461	2.90011	3.03916	2.81335	1.40308	3.80946	2.56493	2.84555
HVO_RS02725	glycosyltransferase family 2 protein	NC_013966.1	+	193394	194533	1.43704	2.22228	2.05644	4.40027	1.44973	2.79188	0.959448	2.93964	1.47567	3.08852
HVO_RS02730	DUF1616 domain-containing protein	NC_013966.1	+	194607	195656	1.27266	1.3369	0.757291	0.390844	0.6431	1.46297	0.691365	1.525	0.841103	1.17893
HVO_RS02735	hypothetical protein	NC_013966.1	-	195849	198572	3.29236	2.08849	3.53938	2.61723	2.99934	2.68707	2.64527	3.97765	3.11909	2.84261
HVO_RS02740	lipopolysaccharide biosynthesis protein	NC_013966.1	-	199027	200547	0.896251	1.66805	1.80722	1.51267	1.16017	2.20879	1.17717	2.25591	1.2602	1.91136
HVO_RS02745	hypothetical protein	NC_013966.1	-	200867	202669	1.44748	1.69886	3.76767	2.33182	1.38426	2.83788	2.02934	4.39399	2.15719	2.81564
HVO_RS02750	asparagine synthase-related protein	NC_013966.1	+	202975	204816	3.33677	1.84989	3.32506	2.48865	3.55246	2.84379	2.559	4.20161	3.19332	2.84599
HVO_RS02755	CRISPR-associated endoribonuclease Cas6	NC_013966.1	+	207954	208772	370.664	668.019	477.643	604.58	522.128	682.363	465.046	600.149	458.87	638.778
HVO_RS02760	type I-B CRISPR-associated protein Cas8b/Csh1	NC_013966.1	+	208772	210925	244.026	303.576	316.891	286.864	361.359	340.632	312.367	371.042	308.661	325.529
HVO_RS02765	type I-B CRISPR-associated protein Cas7/Csh2	NC_013966.1	+	210946	211968	621.368	810.865	676.555	586.156	912.731	726.444	781.284	678.911	747.984	700.594
HVO_RS02770	type I-B CRISPR-associated protein Cas5b	NC_013966.1	+	211979	212776	211.383	175.48	231.01	191.389	277.043	209.779	223.243	269.851	235.67	211.625
HVO_RS02775	CRISPR-associated endonuclease Cas3''	NC_013966.1	+	212801	215614	21.1207	20.8119	18.5085	27.8254	18.3127	22.0003	13.8854	34.5685	17.9568	26.3015
HVO_RS02780	CRISPR-associated protein Cas4	NC_013966.1	+	215804	216355	3.85598	4.22046	3.99864	4.63471	4.58226	3.23661	4.06885	6.76166	4.12643	4.71336
HVO_RS02785	type I-B CRISPR-associated endonuclease Cas1b	NC_013966.1	+	216359	217354	11.9399	9.36363	8.56506	8.95077	12.9038	11.2879	12.2412	11.5638	11.4125	10.2915
HVO_RS02790	CRISPR-associated endonuclease Cas2	NC_013966.1	+	217356	217616	8.79659	6.85417	7.55079	6.55706	9.86274	6.94404	8.12937	9.14415	8.58487	7.37486
HVO_RS02795	glycosyltransferase family 4 protein	NC_013966.1	-	218613	219671	17.6263	9.30673	25.2896	15.674	16.6736	12.5052	13.8938	24.7398	18.3708	15.5564
HVO_RS02800	DUF354 domain-containing protein	NC_013966.1	-	219846	220925	8.38711	9.04346	12.3069	13.5663	8.94328	11.6754	6.8682	18.3	9.12638	13.1463
HVO_RS02805	metal-dependent hydrolase	NC_013966.1	+	221276	221863	4.11814	10.1918	3.55564	11.8278	1.44025	8.22574	1.54115	11.2041	2.66379	10.3623
HVO_RS02810	acyltransferase	NC_013966.1	+	222046	222621	2.57945	2.05124	3.05848	7.00347	2.35758	5.35932	1.50559	6.98295	2.37528	5.34924
HVO_RS02815	DegT/DnrJ/EryC1/StrS family aminotransferase	NC_013966.1	+	222618	223721	1.36205	3.0194	2.62023	5.84084	2.32154	2.68606	1.72771	5.62205	2.00788	4.29209
HVO_RS02820	Gfo/Idh/MocA family oxidoreductase	NC_013966.1	+	223718	224803	1.43968	1.25848	2.78358	5.39494	1.34319	1.49249	1.17539	3.65803	1.68546	2.95098
HVO_RS02825	nucleotide sugar dehydrogenase	NC_013966.1	+	224800	226227	1.63709	1.36688	2.06172	2.95639	0.916995	1.93215	1.7673	4.33044	1.59578	2.64647
HVO_RS02830	UDP-N-acetylglucosamine 2-epimerase (non-hydrolyzing)	NC_013966.1	+	226224	227309	1.68742	1.1698	1.46754	2.53264	1.3741	2.42529	1.11482	3.91079	1.41097	2.50963
HVO_RS02835	polysaccharide deacetylase family protein	NC_013966.1	+	227302	228387	0.556053	1.58588	2.0009	3.32862	0.748887	2.35067	0.901729	4.36717	1.05189	2.90809
HVO_RS02840	hypothetical protein	NC_013966.1	+	228450	229766	1.93623	2.5367	2.7846	1.78676	1.02544	2.3803	1.29107	3.41301	1.75934	2.52919
HVO_RS02845	GNAT family N-acetyltransferase	NC_013966.1	+	230037	231125	2.00945	1.59852	3.12841	2.28112	2.3912	3.18986	2.04455	2.37012	2.3934	2.35991
HVO_RS02850	GNAT family N-acetyltransferase	NC_013966.1	+	231214	232251	1.80866	2.21229	4.91657	2.09037	3.09453	2.13287	3.92625	3.14402	3.4365	2.39489
HVO_RS02855	winged helix-turn-helix domain-containing protein	NC_013966.1	-	232306	232602	1.90239	1.04754	2.1003	1.98445	1.89674	2.90233	1.51738	0.911404	1.8542	1.71143
HVO_RS02860	5'/3'-nucleotidase SurE	NC_013966.1	+	233027	233902	105.717	55.464	103.049	52.9827	160.5	66.652	119.609	56.6478	122.219	57.9366
HVO_RS02865	CBS domain-containing protein	NC_013966.1	-	233930	234334	265.834	170.22	104.176	168.628	154.635	171.78	115.317	117.585	159.99	157.053
HVO_RS02870	peptide-methionine (S)-S-oxide reductase MsrA	NC_013966.1	+	234476	235045	272.136	410.544	93.2494	683.408	122.471	384.95	97.6713	489.103	146.382	492.001
HVO_RS02875	hypothetical protein	NC_013966.1	-	235086	236366	35.7359	65.3847	17.648	161.098	16.1925	87.3168	10.5827	181.571	20.0398	123.843
HVO_RS02880	hypothetical protein	NC_013966.1	-	236463	236645	3.69191	15.645	7.64142	27.4115	6.99249	32.0666	5.39118	33.8541	5.92925	27.2443
HVO_RS02885	hypothetical protein	NC_013966.1	-	237010	237345	13.0433	25.8715	12.4447	52.1817	14.0234	42.1436	12.0858	55.4627	12.8993	43.9149
HVO_RS02890	hypothetical protein	NC_013966.1	-	237346	237771	16.5122	37.951	22.5275	80.0806	22.6994	62.4505	13.095	56.3104	18.7085	59.1981
HVO_RS02895	hypothetical protein	NC_013966.1	-	237783	238007	20.0892	73.5987	23.3063	117.586	25.9656	92.3716	20.1052	87.2638	22.3666	92.7049
HVO_RS02900	hypothetical protein	NC_013966.1	-	238018	238752	48.1975	123.868	44.4117	175.464	54.5543	161.262	46.2942	103.617	48.3644	141.053
HVO_RS02905	N-6 DNA methylase	NC_013966.1	-	239082	241382	2.55813	5.45993	5.15525	3.3659	3.65448	6.68707	3.20038	5.79579	3.64206	5.32717
HVO_RS02910	IS4-like element ISHvo11 family transposase	NC_013966.1	-	241631	242983	0.035353	0	0.08866	0	0.046876	0.005445	0.088223	0	0.064778	0.00136125
HVO_RS02920	IS5-like element ISHvo3 family transposase	NC_013966.1	-	243730	244560	6.97902	13.9728	20.1272	24.4296	10.2942	26.5131	10.6	35.2851	12.0001	25.0501
HVO_RS02930	hypothetical protein	NC_013966.1	-	246816	247001	74.8491	373.567	103.578	274.271	107.207	406.894	90.8397	316.806	94.1184	342.884
HVO_RS02935	type II toxin-antitoxin system death-on-curing family toxin	NC_013966.1	-	247020	247418	18.9258	52.6516	22.2566	42.4216	19.925	74.5517	20.2574	55.3815	20.3412	56.2516
HVO_RS02940	hypothetical protein	NC_013966.1	-	247481	248008	52.627	560.13	90.4497	298.305	71.8228	578.904	77.2465	359.01	73.0365	449.087
HVO_RS02945	hypothetical protein	NC_013966.1	-	248158	248589	0.519004	1.96336	0.602969	1.55632	0.500878	1.81629	0.687947	1.31496	0.5777	1.66273
HVO_RS02950	primase-associated protein	NC_013966.1	-	249136	250008	1.08552	1.93887	2.15145	2.60047	1.58543	3.65841	1.14685	3.26224	1.49231	2.865
HVO_RS02955	helix-turn-helix domain-containing protein	NC_013966.1	-	250327	250863	28.0965	72.8346	27.5405	57.609	41.7184	80.2738	26.465	63.8327	30.9551	68.6375
HVO_RS02960	ISH3-like element ISH51 family transposase	NC_013966.1	-	251563	252729	0	0	0	0	0	0	0	0	0	0
HVO_RS02965	helix-turn-helix domain-containing protein	NC_013966.1	-	252951	253325	248.7	338.429	346.46	373.258	367.667	330.003	390.762	253.15	338.397	323.71
HVO_RS02970	MarR family transcriptional regulator	NC_013966.1	-	254138	254551	59.8543	137.184	55.0537	128.19	92.1498	115.379	67.4316	105.682	68.6223	121.609
HVO_RS02975	ATP-binding protein	NC_013966.1	+	254889	256274	23.3334	32.3749	28.438	28.6265	35.3958	29.1376	33.2922	27.0203	30.1148	29.2898
HVO_RS02980	hypothetical protein	NC_013966.1	+	256788	257111	19.1732	32.4197	18.2689	24.3488	22.8102	34.3246	17.2551	25.4872	19.3768	29.1451
HVO_RS02985	orc1/cdc6 family replication initiation protein	NC_013966.1	-	257391	258668	36.6595	32.1808	18.0649	36.8497	51.9611	33.9117	27.549	30.5566	33.5586	33.3747
HVO_RS02990	IS1595-like element ISHvo6 family transposase	NC_013966.1	-	259692	260669	0	0.068169	0.059575	0	0	0.135598	0.084688	0	0.0360658	0.0509418
HVO_RS02995	IS4 family transposase	NC_013966.1	-	261232	262584	0	0	0	0	0	0	0.009001	0.028178	0.00225025	0.0070445
HVO_RS03000	hypothetical protein	NC_013966.1	-	263455	264216	3.013	6.56186	2.72573	6.27942	2.52629	5.70446	1.1221	5.17839	2.34678	5.93103
HVO_RS03005	ISH3 family transposase	NC_013966.1	+	264290	265456	0.117836	0.104736	0.123352	0	0.086313	0.050504	0	0.261354	0.0818752	0.104149
HVO_RS03010	Ig-like domain-containing protein	NC_013966.1	+	265885	268899	1.29296	1.60314	1.3846	1.37418	1.09508	1.48815	1.14812	1.48833	1.23019	1.48845
HVO_RS03015	IS6 family transposase	NC_013966.1	-	268959	269635	0.46807	1.01212	0.70877	1.09629	0	0.881484	0.507353	1.99354	0.421048	1.24586
HVO_RS03020	IclR family transcriptional regulator	NC_013966.1	-	270416	271183	75.0325	117.538	96.65	70.3871	108.734	128.202	94.1037	70.4815	93.63	96.652
HVO_RS03025	galactonate dehydratase	NC_013966.1	-	271250	272401	16.9092	43.8444	15.8041	29.833	17.5847	48.1539	15.2314	32.4757	16.3824	38.5768
HVO_RS03035	anaerobic glycerol-3-phosphate dehydrogenase subunit GlpA	NC_013966.1	+	274083	275774	46.3367	190.939	47.0214	76.2544	47.3171	231.553	47.9572	75.0557	47.1581	143.45
HVO_RS03040	glycerol-3-phosphate dehydrogenase subunit GlpB	NC_013966.1	+	275764	277122	23.1766	61.8418	24.1911	39.5942	17.7365	82.2537	21.9976	26.334	21.7755	52.5059
HVO_RS03045	anaerobic glycerol-3-phosphate dehydrogenase subunit C	NC_013966.1	+	277185	278621	15.9521	51.196	18.2604	29.4365	15.2291	66.2866	20.9087	17.3672	17.5876	41.0716
HVO_RS03050	heme-binding protein	NC_013966.1	+	278689	279132	676.831	1324.64	1829.18	472.775	1191.74	1186.22	2147.73	389.819	1461.37	843.362
HVO_RS03055	trehalose utilization protein ThuA	NC_013966.1	+	279373	280086	33.688	54.1772	17.9627	29.46	13.7471	51.6857	22.3608	22.6187	21.9396	39.4854
HVO_RS03060	inositol monophosphatase	NC_013966.1	+	280224	281027	199.632	461.349	199.382	234.732	173.059	463.009	271.44	373.961	210.878	383.263
HVO_RS03065	hypothetical protein	NC_013966.1	-	281180	282259	31.1292	18.4916	9.37458	17.7704	12.1627	30.2373	6.59302	21.4523	14.8149	21.9879
HVO_RS03070	carbohydrate kinase	NC_013966.1	-	282252	283844	78.2628	82.7485	20.132	29.3876	36.9087	67.6992	16.5138	26.6779	37.9543	51.6283
HVO_RS03075	DNA/RNA nuclease SfsA	NC_013966.1	+	285239	285952	28.6386	47.003	45.7899	24.6539	37.171	39.1229	51.0061	39.556	40.6514	37.584
HVO_RS03080	IS110-like element ISHvo9 family transposase	NC_013966.1	-	286325	287323	0	0	0	0	0	0	0	0	0	0
HVO_RS03085	DNA-directed RNA polymerase subunit M	NC_013966.1	-	287605	287922	117.651	44.5039	78.4961	36.1071	70.7423	39.9766	94.4836	25.5365	90.3434	36.531
HVO_RS03090	IclR family transcriptional regulator	NC_013966.1	-	288639	289421	55.9943	56.6876	38.2267	26.9085	36.5541	51.7839	59.9639	31.8682	47.6847	41.8121
HVO_RS03095	sn-glycerol-3-phosphate ABC transporter ATP-binding protein UgpC	NC_013966.1	+	289927	291024	24.9013	79.986	43.3638	15.3757	20.8178	70.105	63.6913	51.5312	38.1936	54.2495
HVO_RS03100	creatininase family protein	NC_013966.1	+	291026	291826	8.33766	15.2452	17.7917	3.91341	7.01891	17.1907	28.1981	14.0601	15.3366	12.6024
HVO_RS03105	sugar ABC transporter substrate-binding protein	NC_013966.1	+	291900	293252	31.7528	45.5434	56.5129	15.795	29.363	41.5584	88.6795	45.4005	51.577	37.0743
HVO_RS03110	sugar ABC transporter permease	NC_013966.1	+	293262	294200	5.12571	4.82402	13.8191	3.53821	3.20625	6.86531	11.7131	9.15161	8.46604	6.09479
HVO_RS03115	carbohydrate ABC transporter permease	NC_013966.1	+	294197	295042	1.64315	3.48928	10.0067	1.38302	3.00307	5.7825	9.18544	10.1622	5.95959	5.20424
HVO_RS03120	hypothetical protein	NC_013966.1	+	295087	296235	89.8245	107.82	49.2693	65.1412	31.3196	87.592	57.6438	94.5326	57.0143	88.7714
HVO_RS03125	mandelate racemase/muconate lactonizing enzyme family protein	NC_013966.1	+	296277	297443	144.821	170.943	112.699	80.2192	70.4547	155.133	187.949	146.211	128.981	138.127
HVO_RS03130	SDR family NAD(P)-dependent oxidoreductase	NC_013966.1	+	297495	298337	128.004	227.255	209.1	108.327	99.3434	188.521	322.013	286.317	189.615	202.605
HVO_RS03135	RidA family protein	NC_013966.1	+	298349	298723	98.2777	148.508	166.627	65.941	77.3595	117.634	258.802	210.104	150.266	135.547
HVO_RS03140	bifunctional 4-hydroxy-2-oxoglutarate aldolase/2-dehydro-3-deoxy-phosphogluconate aldolase	NC_013966.1	-	298924	299571	10.2832	18.8963	11.7632	8.82592	9.17703	20.2776	14.2514	23.2751	11.3687	17.8187
HVO_RS03145	hypothetical protein	NC_013966.1	+	299913	300899	37.9271	29.045	31.687	22.3421	28.636	40.3867	32.606	36.3906	32.714	32.0411
HVO_RS03150	APC family permease	NC_013966.1	-	301644	302996	0.762281	1.24829	0.233053	1.37137	0.471507	1.16529	0.145837	0.949601	0.40317	1.18364
HVO_RS03155	ABC transporter ATP-binding protein	NC_013966.1	+	303472	304617	2.0921	3.61331	2.01876	2.84958	0.908254	4.43269	2.2192	8.92577	1.80958	4.95534
HVO_RS03160	ABC transporter ATP-binding protein	NC_013966.1	+	304619	305785	1.32694	2.82784	0.784162	1.48893	0.409193	1.83397	0.964386	5.36102	0.871171	2.87794
[truncated: 3,660 more rows]

## Sheet: Table S3
Gene name	Function	RNAseq.baseMean	RNAseq.log2FoldChange	RNAseq.padj	riboseq.baseMean	riboseq.log2FoldChange	riboseq.padj	TE.baseMean	TE.log2FoldChange	TE.padj
[truncated: 4,266 more rows]

[truncated: 13 more sheets: Table S6, Table S9, Table S10, Table S11, Table S12, Table S13, Table S14, Table S15, Table S16, Table S18, Table S19, Table S20, Table S21]
